# Supplementary material for: Comparative metabolomics reveals serum metabolites changes in goats during different developmental stages
Source: Sci Rep. 2024 Mar 27;14:7291. doi: 10.1038/s41598-024-57803-7 (PMC10973421; doi:10.1038/s41598-024-57803-7)
Supplement: Supplementary file 2 — Supplementary Tables. [file 41598_2024_57803_MOESM2_ESM.xlsx]

## Sheet: table S1
Table S1. Total Ion Chromatography (TIC) diagram of QC samples
© Reported with Compound Discoverer 3.1
Study File ID		Spectrum File
HF3_1574486_CN_QC2.raw
HF3_1574486_CN_QC3.raw
HF3_1574486_CN_QC4.raw
HF3_1574486_CN_QC5.raw
HF3_1574486_CP_QC1.raw
HF3_1574486_CP_QC2.raw
HF3_1574486_CP_QC3.raw
HF3_1574486_CP_QC4.raw
HF3_1574486_CP_QC5.raw

## Sheet: table S2
Table S2. Metabolomics raw data of the samples
Name	Formula	Molecular Weight	RT [min]	m/z	mzCloud_Results	mzVault_Results	MassList_Results	Class_I	Class_II	Class_III	Class_IV	D1_1	D1_2	D1_3	D1_4	D1_5	D1_6	D1_7	D1_8	D1_9	D1_10	D60_1	D60_2	D60_3	D60_4	D60_5	D60_6	D60_7	D60_8	D60_9	D60_10	D120_1	D120_2	D120_3	D120_4	D120_5	D120_6	D120_7	D120_8	D120_9	D120_10	D180_1	D180_2	D180_3	D180_4	D180_5	D180_6	D180_7	D180_8
Docosanamide	C22 H45 N O	339.35	9.465	340.357	Full match	Full match	No results	Lipids and lipid-like molecules	Fatty Acyls	Fatty amides	Fatty amides	8.29299e+07	1.31265e+08	9.86631e+07	7.57938e+07	3.24458e+07	7.23672e+07	4.44933e+07	3.73829e+07	4.82942e+07	1.03993e+08	5.03365e+07	6.5366e+07	7.88174e+07	1.16704e+08	1.10417e+08	9.04759e+07	1.33606e+08	1.33036e+08	1.011e+08	8.67107e+07	5.85885e+07	1.48429e+08	1.72703e+08	1.72737e+08	1.96838e+08	8.70078e+07	7.68494e+07	1.33251e+08	1.15029e+08	1.55979e+08	7.41883e+07	6.66981e+07	5.61371e+07	7.84697e+07	1.15662e+08	1.56083e+08	1.09252e+08	2.10351e+08
Indole-3-acetic acid	C10 H9 N O2	175.063	5.737	176.071	Full match	Full match	Full match	Organoheterocyclic compounds	Indoles and derivatives	Indolyl carboxylic acids and derivatives	Indole-3-acetic acid derivatives	2.27494e+06	2.53609e+06	1.31346e+06	1.62454e+06	2.94678e+06	2.8706e+06	1.34671e+06	1.58606e+06	1.69497e+06	1.31795e+06	1.75204e+07	1.14001e+07	2.07898e+07	1.92494e+07	1.63715e+07	1.36572e+07	8.5005e+06	8.01658e+06	4.22237e+07	4.42185e+07	2.52872e+06	3.12107e+06	3.79591e+07	4.47795e+07	5.34172e+06	8.76822e+06	5.64627e+06	4.48825e+06	1.89122e+06	2.2857e+06	7.28325e+06	6.9153e+06	7.6447e+06	8.1667e+06	2.14114e+07	2.72283e+07	1.91549e+07	1.99788e+07
Acetylcholine	C7 H15 N O2	145.11	1.369	146.118	Full match	Full match	No results	Organic nitrogen compounds	Organonitrogen compounds	Quaternary ammonium salts	Acyl cholines	5.23345e+07	6.02948e+07	1.04315e+07	1.44621e+07	4.15746e+07	4.12321e+07	1.46155e+07	1.37628e+07	1.23549e+07	1.23748e+07	1.1175e+07	1.14236e+07	9.78621e+06	1.39251e+07	9.30674e+06	7.48425e+06	9.29236e+06	1.0536e+07	9.67797e+06	1.02826e+07	5.10475e+06	5.51391e+06	1.15778e+07	1.21639e+07	1.03746e+07	1.43663e+07	1.1067e+07	9.24255e+06	5.30178e+06	6.67935e+06	1.49823e+07	1.34816e+07	1.03347e+07	9.74636e+06	1.50793e+07	1.72879e+07	1.05508e+07	9.63118e+06
1-Stearoylglycerol	C21 H42 O4	358.308	10.686	359.315	Full match	Full match	No results	Lipids and lipid-like molecules	Glycerolipids	Monoradylglycerols	1-monoacylglycerols	6.00239e+07	4.88894e+07	1.59574e+07	7.18504e+07	1.9914e+08	1.6475e+08	8.9848e+07	1.3073e+08	4.63154e+07	4.80727e+07	3.18882e+07	3.3564e+07	2.96355e+07	2.54524e+07	2.55509e+07	3.37832e+07	3.27126e+07	3.04675e+07	3.8222e+07	4.4544e+07	1.78419e+07	2.18422e+07	1.28465e+09	1.30613e+09	2.92227e+07	3.40885e+07	2.72428e+07	3.42181e+07	2.95109e+07	3.47826e+07	2.74517e+07	3.05182e+07	7.76022e+07	8.50041e+07	2.71178e+07	2.662e+07	2.98517e+07	3.86725e+07
7-Methylguanosine	C11 H15 N5 O5	297.107	4.877	298.114	Full match	Full match	Full match	Nucleosides, nucleotides, and analogues	Purine nucleosides	Not available	Purine nucleosides	2.53323e+07	2.50876e+07	7.48336e+06	6.29942e+06	2.91997e+07	2.49726e+07	7.82543e+06	1.07942e+07	8.08965e+06	7.65449e+06	1.06632e+07	1.40981e+07	1.56811e+07	1.41617e+07	1.55063e+07	1.36966e+07	8.11667e+06	7.90328e+06	7.08671e+06	8.07587e+06	6.8345e+06	6.09478e+06	7.44227e+06	7.14944e+06	9.48871e+06	8.47306e+06	7.84687e+06	7.77866e+06	6.29964e+06	5.61658e+06	7.78279e+06	6.24705e+06	3.54845e+06	3.29718e+06	5.48663e+06	6.39604e+06	5.65521e+06	5.74715e+06
Docosapentaenoic acid	C22 H34 O2	330.256	10.159	331.263	Full match	Full match	Full match	Lipids and lipid-like molecules	Fatty Acyls	Fatty acids and conjugates	Very long-chain fatty acids	9.64477e+07	1.05822e+08	8.30177e+07	8.63076e+07	8.74519e+07	6.87979e+07	1.06126e+08	1.21996e+08	7.60343e+07	6.79943e+07	9.52403e+07	8.3822e+07	7.1302e+07	7.12165e+07	6.57162e+07	5.71209e+07	6.68796e+07	6.42502e+07	9.96142e+07	1.13277e+08	1.16932e+08	1.33662e+08	6.06606e+07	6.51962e+07	1.294e+08	1.247e+08	8.35787e+07	9.30928e+07	1.58873e+08	1.66958e+08	5.11504e+07	4.27061e+07	7.61336e+07	9.46409e+07	4.26944e+07	4.57191e+07	1.25894e+08	1.3565e+08
Creatinine	C4 H7 N3 O	113.059	1.351	114.066	Full match	Full match	Full match	Organic acids and derivatives	Carboxylic acids and derivatives	Amino acids, peptides, and analogues	Alpha amino acids and derivatives	1.14837e+08	1.04192e+08	3.73842e+07	5.45204e+07	8.13531e+07	8.83929e+07	4.25659e+07	6.19145e+07	5.99119e+07	8.01545e+07	1.36417e+08	1.18058e+08	1.7491e+08	1.9068e+08	1.05158e+08	8.59466e+07	9.89018e+07	6.29122e+07	1.14082e+08	1.24578e+08	1.45119e+08	1.29315e+08	1.03782e+08	1.11763e+08	2.10636e+08	1.54446e+08	1.69896e+08	2.28529e+08	1.26856e+08	1.00526e+08	9.32702e+07	7.1054e+07	1.02565e+08	8.72659e+07	1.47731e+08	1.29061e+08	7.94915e+07	1.37962e+08
Cortisol	C21 H30 O5	362.209	6.077	363.216	Full match	Full match	Full match	Lipids and lipid-like molecules	Steroids and steroid derivatives	Hydroxysteroids	21-hydroxysteroids	1.41584e+07	2.35258e+07	7.15289e+06	7.14554e+06	4.40706e+06	2.10947e+06	7.5276e+06	4.68908e+06	1.85261e+07	1.93684e+07	1.37234e+06	1.32558e+06	1.2464e+07	6.2672e+06	6.55973e+06	4.86877e+06	3.38375e+06	3.28638e+06	1.16321e+06	1.13043e+06	7.52906e+06	7.35671e+06	8.4992e+06	7.23e+06	3.49285e+06	3.8754e+06	1.53332e+07	1.56583e+07	3.14198e+06	3.23881e+06	1.92213e+07	2.01717e+07	8.04048e+06	1.08012e+07	1.51134e+07	2.68845e+07	3.12495e+07	2.31067e+07
1-Palmitoylglycerol	C19 H38 O4	330.277	9.876	331.284	Full match	Full match	Full match	Lipids and lipid-like molecules	Glycerolipids	Monoradylglycerols	1-monoacylglycerols	2.44864e+08	3.22951e+08	8.19811e+08	5.94052e+08	1.47667e+09	1.99804e+09	8.43325e+08	8.75992e+08	9.74757e+07	5.19119e+07	8.75202e+07	7.2268e+07	6.23066e+07	1.18588e+08	1.00984e+08	1.05121e+08	1.45874e+08	1.47939e+08	1.3348e+08	1.70039e+08	7.45927e+07	9.49008e+07	4.03145e+09	4.37817e+09	9.46589e+07	1.11204e+08	7.81549e+07	8.29729e+07	9.4046e+07	1.22222e+08	6.99979e+07	8.05681e+07	1.86768e+08	2.43877e+08	1.1849e+08	1.5205e+08	1.40659e+08	1.9082e+08
L-Isoleucine	C6 H13 N O2	131.095	3.371	132.102	Full match	Full match	Full match	Organic acids and derivatives	Carboxylic acids and derivatives	Amino acids, peptides, and analogues	Isoleucine and derivatives	1.73171e+09	1.25829e+09	1.92666e+09	1.50497e+09	3.36097e+09	2.87481e+09	1.4931e+09	1.67624e+09	2.05304e+09	2.27682e+09	3.31995e+08	1.25395e+09	1.68995e+09	1.62676e+09	8.42925e+08	1.23371e+09	1.0135e+09	7.09842e+08	9.89732e+08	1.63745e+09	1.28389e+09	9.74029e+08	8.68882e+08	1.36498e+09	9.64513e+08	1.00542e+09	8.58472e+08	9.45e+08	7.2244e+08	6.11585e+08	1.43232e+09	1.44138e+09	5.80531e+08	4.8968e+08	8.45369e+08	9.2265e+08	6.76442e+08	9.9304e+08
Monoolein	C21 H40 O4	356.292	10.085	357.3	Full match	Full match	Full match	Lipids and lipid-like molecules	Glycerolipids	Monoradylglycerols	1-monoacylglycerols	7.72423e+07	8.38284e+07	1.60947e+08	1.78458e+08	2.07748e+09	1.88042e+09	1.01854e+09	1.15185e+09	3.61562e+07	3.43091e+07	3.14692e+07	2.74921e+07	2.81725e+07	2.95328e+07	2.78832e+07	2.46135e+07	4.03756e+07	3.59429e+07	3.41005e+07	3.73005e+07	1.73163e+07	1.82111e+07	2.86567e+07	3.29343e+07	2.34567e+07	2.70322e+07	2.07178e+07	1.84768e+07	2.18805e+07	3.48996e+07	1.54517e+07	1.62976e+07	1.67329e+07	2.20162e+07	1.94635e+07	2.00044e+07	1.90643e+07	2.07208e+07
Cinnamoylglycine	C11 H11 N O3	205.074	5.715	206.081	Full match	Full match	Full match	Organic acids and derivatives	Carboxylic acids and derivatives	Amino acids, peptides, and analogues	N-acyl-alpha amino acids	1.02527e+07	9.31081e+06	1.49016e+06	1.44099e+06	3.10123e+06	3.58348e+06	1.75638e+06	1.3358e+06	2.03562e+06	1.57103e+06	3.31896e+07	2.63338e+07	1.50668e+07	1.33033e+07	5.68406e+06	4.36639e+06	1.7927e+07	1.68756e+07	4.63291e+06	4.90766e+06	4.16372e+07	4.46973e+07	1.68265e+07	1.8075e+07	2.60237e+07	2.46017e+07	1.74496e+07	1.63445e+07	2.1354e+07	2.18241e+07	3.26315e+07	3.23917e+07	2.11628e+07	2.22451e+07	1.52886e+07	1.69774e+07	2.7224e+07	2.64934e+07
N,N-Dimethyldecylamine N-oxide	C12 H27 N O	201.209	6.104	202.216	Full match	Full match	No results	Organic nitrogen compounds	Organonitrogen compounds	Aminoxides	Long-chain alkyl amine oxides	2.13492e+06	3.37366e+06	1.22458e+06	1.3826e+06	1.53258e+06	812811	1.33226e+06	1.25646e+06	857858	989319	1.84562e+06	1.16091e+06	1.85681e+06	1.03303e+06	1.48948e+06	1.15675e+06	996661	962139	1.09938e+06	1.17421e+06	1.22162e+06	1.2691e+06	2.70361e+06	2.84316e+06	1.30089e+06	1.3999e+06	1.33385e+06	1.32569e+06	998083	1.04238e+06	1.3536e+06	1.1259e+06	739082	1.19748e+06	1.31495e+06	1.74104e+06	1.29687e+06	1.25308e+06
Diosgenin	C27 H42 O3	414.313	9.042	415.321	Full match	Full match	No results	Lipids and lipid-like molecules	Prenol lipids	Triterpenoids	Triterpenoids	1.98501e+07	8.82648e+06	6.22492e+06	6.23821e+06	7.73716e+06	9.2367e+06	5.80781e+06	6.62828e+06	4.07139e+06	5.88927e+06	3.58505e+06	7.97493e+06	1.33975e+07	1.16098e+07	8.14229e+06	7.30444e+06	2.3831e+07	2.59179e+07	1.06653e+07	1.22237e+07	7.71492e+07	7.882e+07	4.11594e+07	2.69767e+07	1.00244e+07	1.07008e+07	7.32355e+07	7.85352e+07	1.77359e+07	1.72179e+07	3.65684e+07	3.34558e+07	6.55779e+07	6.69022e+07	1.03086e+07	1.01773e+07	5.16654e+07	5.11804e+07
Cholecalciferol	C27 H44 O	384.339	9.212	385.346	Full match	Full match	No results	Lipids and lipid-like molecules	Steroids and steroid derivatives	Vitamin D and derivatives	Vitamin D and derivatives	3.06133e+07	3.40393e+07	3.19189e+06	3.04877e+06	8.55044e+06	1.32783e+07	1.77415e+06	3.58518e+06	1.94676e+06	2.16355e+06	2.43823e+06	1.29769e+06	1.53958e+06	1.3276e+06	1.53373e+06	991538	840180	927716	1.58514e+06	1.44276e+06	1.44256e+06	1.41187e+06	998456	1.12535e+06	1.0483e+06	850819	872723	1.02473e+06	811813	920866	1.08169e+06	966833	754703	1.48514e+06	1.0123e+06	1.03165e+06	1.15621e+06	1.27881e+06
Indirubin	C16 H10 N2 O2	262.074	6.614	263.081	Full match	Full match	No results	Organoheterocyclic compounds	Indoles and derivatives	Indolines	Indolines	706374	911390	5.07525e+07	2.58232e+07	2.17553e+07	1.1172e+07	9.82951e+06	6.39499e+06	1.02575e+06	1.20984e+06	1.34517e+06	1.56793e+06	1.53172e+06	1.45391e+06	4.46981e+06	4.17099e+06	759984	625293	760437	1.14876e+06	632367	741256	1.08813e+06	1.3314e+06	944984	845139	7.09344e+07	6.99489e+07	8.83512e+06	6.61542e+06	904277	759442	2.38155e+06	2.20745e+06	774480	907568	1.18038e+06	915986
L-Pyroglutamic acid	C5 H7 N O3	129.043	1.324	130.05	Full match	Full match	Full match	Organic acids and derivatives	Carboxylic acids and derivatives	Amino acids, peptides, and analogues	Alpha amino acids and derivatives	1.57934e+08	1.55806e+08	1.54529e+07	4.52349e+07	4.24087e+07	5.31186e+07	5.9174e+07	1.24072e+07	4.2732e+07	2.77421e+07	6.86744e+07	8.40121e+07	1.77813e+07	8.98639e+07	3.60772e+07	5.28074e+07	3.1521e+07	3.40952e+07	4.04339e+07	1.22524e+07	9.47793e+07	9.64669e+07	3.76505e+07	3.81876e+07	3.37512e+07	3.26472e+07	4.21257e+07	2.64281e+07	3.46763e+07	4.25708e+07	2.49334e+07	3.03768e+07	4.1928e+07	5.38155e+07	7.39786e+07	8.812e+07	5.29219e+07	6.85723e+07
Palmitoyl sphingomyelin	C39 H79 N2 O6 P	702.567	10.95	703.575	Full match	Full match	No results	Lipids and lipid-like molecules	Sphingolipids	Phosphosphingolipids	Phosphosphingolipids	6.16351e+09	3.42717e+09	3.38184e+09	3.99692e+09	5.7499e+09	3.98886e+09	4.34121e+09	4.90392e+09	6.2409e+09	6.384e+09	9.58729e+09	7.41848e+09	6.55381e+09	5.11534e+09	4.1042e+09	7.57141e+09	3.55279e+09	4.31494e+09	3.73708e+09	3.48144e+09	5.86793e+09	4.99473e+09	4.98936e+09	3.92746e+09	6.28231e+09	6.34343e+09	5.44554e+09	5.24477e+09	4.06811e+09	4.53766e+09	3.66327e+09	3.95336e+09	3.94208e+09	4.69671e+09	5.68545e+09	5.57306e+09	4.2236e+09	4.58541e+09
Methyl indole-3-acetate	C11 H11 N O2	189.079	5.896	190.087	Full match	Full match	Full match	Organoheterocyclic compounds	Indoles and derivatives	Indolyl carboxylic acids and derivatives	Indole-3-acetic acid derivatives	2.04582e+06	1.80925e+06	554569	1.05735e+06	827115	511777	715781	686194	780337	764167	1.40186e+06	1.51065e+06	1.77556e+07	1.71176e+07	1.51209e+07	7.28611e+06	2.30034e+06	2.49954e+06	1.77718e+06	2.16013e+06	1.34297e+06	1.20487e+06	3.30317e+06	4.13491e+06	4.02614e+06	6.2046e+06	1.52392e+06	2.1094e+06	2.56422e+06	1.94229e+06	1.54279e+07	1.64865e+07	6.06951e+06	4.8116e+06	1.87681e+07	2.24427e+07	6.84193e+06	7.99985e+06
Oleoyl ethanolamide	C20 H39 N O2	325.298	9.792	326.305	Full match	Full match	No results	Organic nitrogen compounds	Organonitrogen compounds	Amines	N-acylethanolamines	9.93223e+06	1.0869e+07	7.10242e+06	4.90113e+06	1.03376e+07	1.32614e+07	5.58613e+06	7.48235e+06	7.6925e+06	7.23737e+06	4.29732e+06	2.56887e+06	6.26431e+06	8.05581e+06	5.88562e+06	4.74833e+06	3.7716e+06	3.50906e+06	6.27646e+06	7.19839e+06	3.73086e+06	3.95585e+06	5.59878e+06	5.68139e+06	3.36298e+06	3.2059e+06	2.93117e+06	4.03358e+06	9.05583e+06	8.89479e+06	4.16182e+06	3.01489e+06	5.62975e+06	6.83944e+06	4.04476e+06	4.26549e+06	6.22783e+06	6.21185e+06
Glycerophospho-N-palmitoyl ethanolamine	C21 H44 N O7 P	453.286	9.365	454.293	Full match	Full match	Full match	Lipids and lipid-like molecules	Glycerophospholipids	Glycerophosphoethanolamines	Glycero-3-phospho-N-acyl-ethanolamines	4.20534e+07	4.35956e+07	6.95089e+07	6.72277e+07	6.91236e+07	8.73617e+07	3.81507e+07	4.44499e+07	3.69236e+07	3.76328e+07	2.84993e+07	1.72121e+07	1.98289e+07	4.0727e+07	4.13395e+07	3.7097e+07	4.97975e+07	4.98315e+07	4.68345e+07	5.03601e+07	2.33127e+07	2.47648e+07	4.26017e+07	4.48455e+07	3.59224e+07	3.63763e+07	3.31229e+07	3.48336e+07	3.31724e+07	2.44267e+07	3.24197e+07	2.95934e+07	2.57904e+07	2.62029e+07	3.7345e+07	4.20012e+07	4.3926e+07	4.81773e+07
D-(+)-Pipecolinic acid	C6 H11 N O2	129.079	1.373	130.086	Full match	Full match	Full match	Organic acids and derivatives	Carboxylic acids and derivatives	Amino acids, peptides, and analogues	D-alpha-amino acids	1.83411e+07	2.09926e+07	2.06067e+07	2.21623e+07	3.40143e+07	4.42905e+07	2.38159e+07	2.18064e+07	1.7157e+07	1.92298e+07	4.00703e+07	4.28367e+07	3.314e+07	2.71535e+07	1.98561e+07	1.65017e+07	2.38503e+07	2.01493e+07	1.4983e+07	2.07551e+07	3.02634e+07	3.52986e+07	2.96387e+07	3.2676e+07	4.51348e+07	4.90476e+07	2.54467e+07	2.05103e+07	1.05231e+07	1.34279e+07	1.86659e+07	2.32454e+07	3.42487e+07	3.59397e+07	4.17209e+07	5.19969e+07	2.12909e+07	1.4834e+07
Decanoylcarnitine	C17 H33 N O4	315.241	6.204	316.248	Full match	Full match	No results	Lipids and lipid-like molecules	Fatty Acyls	Fatty acid esters	Acyl carnitines	8.01529e+07	8.13198e+07	2.86063e+07	2.83365e+07	5.36579e+07	2.85118e+07	3.00906e+07	2.53702e+07	5.40686e+07	5.72757e+07	5.93571e+07	4.62322e+07	1.26828e+07	9.10119e+06	1.24572e+07	1.03207e+07	4.28111e+06	4.00273e+06	1.16797e+07	1.28505e+07	2.73754e+07	2.73442e+07	9.2724e+06	9.57269e+06	6.46344e+06	7.04603e+06	7.88743e+06	8.16709e+06	2.89581e+07	2.94077e+07	6.32816e+06	6.43433e+06	1.82159e+07	2.01724e+07	3.70802e+06	3.77786e+06	2.43124e+07	2.33976e+07
L-Kynurenine	C10 H12 N2 O3	208.085	4.911	209.092	Full match	Full match	Full match	Organic oxygen compounds	Organooxygen compounds	Carbonyl compounds	Alkyl-phenylketones	4.14595e+07	3.90133e+07	6.12669e+07	6.81901e+07	9.26305e+07	7.82233e+07	4.52654e+07	5.40727e+07	1.13997e+08	1.1546e+08	7.59355e+07	7.62595e+07	1.38267e+08	1.27124e+08	7.11586e+07	1.78344e+08	5.73123e+07	6.18651e+07	1.07227e+08	1.0903e+08	2.60856e+07	2.73832e+07	7.46626e+07	7.70349e+07	1.18783e+08	9.70848e+07	4.52372e+07	4.2911e+07	2.09401e+07	1.89421e+07	5.75458e+07	6.13559e+07	1.69464e+07	1.80205e+07	4.07966e+07	5.78484e+07	1.98527e+07	1.90464e+07
DL-Glutamine	C5 H10 N2 O3	146.069	1.347	147.077	Full match	Full match	Full match	Organic acids and derivatives	Carboxylic acids and derivatives	Amino acids, peptides, and analogues	Alpha amino acids	2.35535e+08	2.3747e+08	4.64653e+07	7.69297e+07	1.08434e+08	1.49723e+08	1.14257e+08	4.77562e+07	8.69627e+07	7.27345e+07	1.09728e+08	1.22111e+08	6.49708e+07	1.24053e+08	6.75524e+07	7.71866e+07	5.90315e+07	7.26823e+07	6.64498e+07	3.92577e+07	1.36678e+08	1.36198e+08	7.33823e+07	7.70954e+07	7.41532e+07	6.20172e+07	7.32142e+07	1.42179e+08	6.73423e+07	7.85833e+07	5.70541e+07	7.0991e+07	8.19267e+07	8.04438e+07	1.18875e+08	1.39543e+08	8.71643e+07	1.06065e+08
Guanine	C5 H5 N5 O	151.05	4.743	152.057	Full match	Full match	Full match	Organoheterocyclic compounds	Imidazopyrimidines	Purines and purine derivatives	Purines and purine derivatives	4.17113e+06	4.1609e+06	4.37412e+07	4.32152e+07	5.05658e+06	4.32207e+06	3.25889e+07	3.58636e+07	3.79272e+07	4.31991e+07	3.23381e+07	3.20679e+07	2.36209e+07	1.97472e+07	3.21507e+07	3.27669e+07	2.72807e+07	2.81284e+07	1.82598e+07	1.91042e+07	1.68395e+07	1.51993e+07	2.88452e+07	3.15318e+07	2.46304e+07	2.43324e+07	1.89204e+07	2.04099e+07	1.09705e+07	1.1001e+07	2.48416e+07	2.51339e+07	1.52863e+07	1.90516e+07	2.61674e+07	2.9859e+07	5.21659e+07	5.40675e+07
L-(-)-Methionine	C5 H11 N O2 S	149.051	1.371	150.058	Full match	Full match	Full match	Organic acids and derivatives	Carboxylic acids and derivatives	Amino acids, peptides, and analogues	Methionine and derivatives	4.84788e+06	6.61772e+06	1.51494e+06	1.64452e+06	1.02228e+07	5.99901e+06	1.67969e+06	2.45225e+06	3.7675e+06	3.59961e+06	1.59474e+06	2.84308e+06	1.61074e+06	1.24359e+06	1.06903e+06	1.20655e+06	865621	1.16311e+06	734418	937467	952939	1.29334e+06	1.24388e+06	1.42408e+06	1.55731e+06	1.47638e+06	1.58737e+06	1.40945e+06	942587	689966	1.49851e+06	1.48138e+06	1.06803e+06	1.04377e+06	1.80786e+06	1.80667e+06	1.58037e+06	1.41233e+06
Thymine	C5 H6 N2 O2	126.043	4.894	127.05	Full match	Full match	Full match	Organoheterocyclic compounds	Diazines	Pyrimidines and pyrimidine derivatives	Hydroxypyrimidines	8.90035e+06	8.85003e+06	3.80466e+06	3.39625e+06	2.94129e+06	2.97781e+06	3.79466e+06	4.53702e+06	5.95056e+06	6.09269e+06	9.98764e+06	1.2424e+07	1.62733e+07	1.45385e+07	1.59898e+07	1.42655e+07	7.7988e+06	7.97215e+06	1.49631e+07	1.64842e+07	8.13681e+06	8.48066e+06	1.00366e+07	9.07798e+06	1.54283e+07	1.12715e+07	4.51471e+06	5.11537e+06	5.28527e+06	5.45902e+06	3.1946e+06	6.20712e+06	2.93335e+06	2.98237e+06	8.03125e+06	8.5038e+06	7.63374e+06	8.48036e+06
Betaine	C5 H11 N O2	117.079	1.507	118.086	Full match	Full match	Full match	Organic acids and derivatives	Carboxylic acids and derivatives	Amino acids, peptides, and analogues	Alpha amino acids	6.12056e+08	6.81966e+08	1.11862e+09	1.57255e+09	5.83134e+08	7.2455e+08	1.28392e+09	1.49691e+09	1.57529e+09	1.68203e+09	1.88422e+09	1.82142e+09	1.586e+09	1.39835e+09	1.04353e+09	6.94344e+08	5.88161e+08	6.07301e+08	8.00916e+08	8.20284e+08	5.38049e+08	2.0575e+08	6.43465e+08	7.60303e+08	8.79339e+08	8.89788e+08	6.50543e+08	6.8737e+08	7.977e+08	2.45493e+08	1.00333e+09	1.01254e+09	8.92021e+08	9.36898e+08	1.07758e+09	1.16801e+09	8.86472e+08	8.1605e+08
Pipecolic acid	C6 H11 N O2	129.079	1.186	130.086	Full match	Full match	Full match	Organic acids and derivatives	Carboxylic acids and derivatives	Amino acids, peptides, and analogues	Alpha amino acids	4.8945e+07	6.21815e+07	3.09269e+07	3.93553e+07	1.33092e+08	1.15064e+08	5.30423e+07	5.12183e+07	4.43108e+07	3.99297e+07	7.56871e+07	7.79624e+07	4.14053e+07	3.67197e+07	2.82861e+07	2.27883e+07	3.49011e+07	2.85321e+07	2.54826e+07	1.99668e+07	3.62317e+07	4.38496e+07	3.71806e+07	4.51547e+07	3.074e+07	2.96202e+07	2.36322e+07	2.50522e+07	2.10327e+07	2.15937e+07	2.53477e+07	2.4674e+07	2.81439e+07	2.97891e+07	2.96607e+07	2.29943e+07	2.278e+07	2.6621e+07
DL-Lysine	C6 H14 N2 O2	146.106	1.185	147.113	Full match	Full match	Full match	Organic acids and derivatives	Carboxylic acids and derivatives	Amino acids, peptides, and analogues	Alpha amino acids	4.94317e+07	6.27089e+07	3.17009e+07	4.00749e+07	1.35048e+08	1.16901e+08	5.36495e+07	5.1952e+07	4.4803e+07	4.0674e+07	7.67731e+07	7.87175e+07	4.2122e+07	3.73138e+07	2.87241e+07	2.32163e+07	3.55949e+07	2.91726e+07	2.59144e+07	2.04651e+07	3.6711e+07	4.45165e+07	3.74408e+07	4.58111e+07	3.12366e+07	3.01e+07	2.39854e+07	2.53748e+07	2.13456e+07	2.19361e+07	2.58292e+07	2.506e+07	2.85859e+07	3.02014e+07	3.00854e+07	2.33699e+07	2.37171e+07	2.69603e+07
4-Methylaminoantipyrine	C12 H15 N3 O	217.121	5.068	218.129	Full match	Full match	No results	Organoheterocyclic compounds	Azoles	Pyrazoles	Phenylpyrazoles	4.06104e+08	4.20907e+08	374066	371276	1.21073e+08	1.03431e+08	387650	503643	318834	367967	506733	465619	690347	364408	496769	459811	489552	437302	288230	294518	396597	393547	403346	515703	403981	414181	469964	542366	297507	334740	342259	568549	376124	440714	583805	546031	440460	404070
Stearamide	C18 H37 N O	283.287	10.509	284.295	Full match	Full match	No results	Organic acids and derivatives	Carboximidic acids and derivatives	Carboximidic acids	Carboximidic acids	3.36873e+08	3.32494e+08	2.64353e+08	2.16905e+08	2.30295e+08	1.76748e+08	1.77892e+08	2.51117e+08	2.74596e+08	2.97011e+08	4.44666e+08	4.05974e+08	2.80144e+08	5.25589e+08	4.38776e+08	3.45225e+08	2.79676e+08	3.08855e+08	2.31579e+08	2.76438e+08	2.71989e+08	2.72703e+08	3.18674e+08	3.80255e+08	3.33625e+08	3.3714e+08	2.01762e+08	1.9444e+08	1.28632e+08	1.47374e+08	2.2915e+08	2.00308e+08	1.52043e+08	1.70331e+08	2.57686e+08	2.8628e+08	1.89954e+08	2.08531e+08
Acetyl-L-carnitine	C9 H17 N O4	203.116	1.367	204.123	Full match	Full match	Full match	Lipids and lipid-like molecules	Fatty Acyls	Fatty acid esters	Acyl carnitines	1.05999e+09	1.22819e+09	4.59503e+08	7.05335e+08	5.15379e+08	3.92601e+08	6.47967e+08	7.39038e+08	2.53101e+08	3.93254e+08	1.26577e+09	1.2574e+09	5.00746e+08	4.54302e+08	2.83588e+08	1.52149e+08	3.16444e+08	2.78169e+08	1.33755e+08	1.21089e+08	8.94173e+08	1.10967e+09	4.10243e+08	5.05558e+08	2.51776e+08	2.54781e+08	4.29077e+08	4.87476e+08	5.47309e+08	5.60994e+08	3.92706e+08	4.10679e+08	3.83973e+08	3.23186e+08	5.87852e+08	6.57546e+08	5.28985e+08	4.37142e+08
Enrofloxacin	C19 H22 F N3 O3	359.164	5.241	360.172	Full match	Full match	No results	Organoheterocyclic compounds	Quinolines and derivatives	Quinoline carboxylic acids	Quinoline carboxylic acids	9.22157e+07	8.96293e+07	4.47975e+08	4.43042e+08	1.96294e+08	1.58008e+08	4.12137e+08	5.05379e+08	1.85843e+07	8.80789e+06	5.75567e+06	3.90635e+06	3.63765e+06	2.69077e+06	3.2321e+06	2.70972e+06	1.29344e+06	1.65831e+06	1.45005e+06	1.59989e+06	1.83916e+06	898164	1.51167e+06	979035	1.56523e+06	1.72546e+06	873321	695030	848798	826822	2.37304e+06	1.46141e+06	913545	789155	1.07302e+06	1.05758e+06	1.10894e+06	1.10302e+06
Progesterone	C21 H30 O2	314.224	7.27	315.232	Full match	Full match	Full match	Lipids and lipid-like molecules	Steroids and steroid derivatives	Pregnane steroids	Gluco/mineralocorticoids, progestogins and derivatives	686118	913196	550310	616191	729376	518908	552413	678848	482658	694084	1.79159e+06	1.66173e+06	1.15977e+06	728669	839585	543398	617543	627992	424880	623554	733021	748578	1.74744e+06	1.92718e+06	696615	677759	658979	831850	1.10069e+07	1.13084e+07	1.32001e+06	1.26611e+06	1.16161e+07	1.31882e+07	1.33417e+06	1.45777e+06	1.13856e+06	1.13933e+06
Propionylcarnitine	C10 H19 N O4	217.131	3.573	218.138	Full match	Full match	Full match	Lipids and lipid-like molecules	Fatty Acyls	Fatty acid esters	Acyl carnitines	1.97242e+08	2.05471e+08	1.12057e+08	1.18969e+08	1.25593e+08	1.08643e+08	1.30419e+08	1.60418e+08	4.64122e+07	5.10999e+07	9.45775e+07	9.17809e+07	3.92393e+07	3.67989e+07	3.94208e+07	3.19807e+07	3.97926e+07	4.03708e+07	2.70651e+07	2.80635e+07	6.44483e+07	7.52675e+07	9.31925e+07	9.3872e+07	5.48708e+07	5.59824e+07	5.63843e+07	5.48755e+07	2.52495e+07	2.79434e+07	3.55667e+07	3.63459e+07	4.1322e+07	4.03969e+07	2.94592e+08	3.16421e+08	8.4049e+07	8.1679e+07
Caffeine	C8 H10 N4 O2	194.081	5.356	195.088	Full match	Full match	No results	Organoheterocyclic compounds	Imidazopyrimidines	Purines and purine derivatives	Xanthines	1.57161e+06	1.66276e+06	3.70285e+07	3.57284e+07	3.44245e+06	2.82129e+06	1.26846e+06	1.55754e+06	1.28616e+06	1.56771e+06	2.31644e+06	2.30125e+06	1.6603e+06	1.88266e+06	1.95347e+06	1.60762e+06	1.12593e+06	1.01238e+06	1.17973e+06	1.09474e+06	1.83501e+06	1.69774e+06	840071	954562	976591	1.14338e+06	1.93608e+06	2.12355e+06	945165	992338	1.47555e+06	1.42271e+06	1.05777e+06	1.46799e+06	984933	1.10949e+06	8.21542e+06	8.14894e+06
2,6-Di-tert-butyl-1,4-benzoquinone	C14 H20 O2	220.146	8.215	221.153	Full match	Full match	No results	Lipids and lipid-like molecules	Prenol lipids	Monoterpenoids	Monocyclic monoterpenoids	5.63395e+06	7.19196e+06	6.25813e+06	6.68902e+06	4.86451e+06	3.43924e+06	8.15765e+06	7.01059e+06	8.50166e+06	8.27242e+06	8.53659e+06	8.05027e+06	8.74476e+06	1.09124e+07	7.64866e+06	7.38951e+06	6.95129e+06	6.69304e+06	5.92112e+06	4.93285e+06	5.90105e+06	4.73645e+06	6.20758e+06	7.16915e+06	9.16064e+06	2.36902e+06	5.08505e+06	4.8922e+06	4.98097e+06	5.75624e+06	7.0211e+06	7.27826e+06	5.87768e+06	6.02877e+06	7.68359e+06	7.0299e+06	6.83924e+06	5.80762e+06
Cafestol	C20 H28 O3	316.204	6.487	317.211	Full match	Full match	Full match	Organoheterocyclic compounds	Naphthofurans	Not available	Naphthofurans	3.25322e+06	2.76358e+06	2.23941e+07	1.8297e+07	1.90618e+06	1.9485e+06	1.69675e+07	2.21632e+07	2.38086e+07	1.91751e+07	3.2401e+07	2.65291e+07	1.12751e+07	1.39993e+07	1.28581e+07	1.32264e+07	1.19814e+07	9.62348e+06	6.00669e+06	5.07541e+06	4.7099e+06	4.61084e+06	1.3487e+07	1.49103e+07	1.67146e+07	1.39825e+07	8.72008e+06	7.97368e+06	6.72509e+06	6.27785e+06	9.48444e+06	7.73334e+06	5.53731e+06	6.85796e+06	7.51539e+06	8.41873e+06	1.23486e+07	1.03781e+07
N-Acetylserotonin	C12 H14 N2 O2	218.105	5.241	219.113	Full match	Full match	Full match	Organoheterocyclic compounds	Indoles and derivatives	Hydroxyindoles	Hydroxyindoles	1.4069e+06	1.55343e+06	3.54846e+06	4.16328e+06	1.45519e+06	1.16265e+06	3.7011e+06	4.38118e+06	1.03575e+07	1.03034e+07	5.98121e+06	6.08819e+06	3.20818e+06	2.77075e+06	6.77102e+06	6.50868e+06	1.02585e+07	1.08899e+07	6.92544e+06	7.93044e+06	3.06006e+06	3.69008e+06	8.62067e+06	1.07507e+07	5.30355e+06	5.6558e+06	4.90501e+06	4.673e+06	2.75e+06	3.15754e+06	4.84984e+06	7.08526e+06	3.61737e+06	2.94637e+06	4.33686e+06	3.91951e+06	2.12115e+07	2.0561e+07
Hexanoylcarnitine	C13 H25 N O4	259.179	5.486	260.186	Full match	Full match	No results	Lipids and lipid-like molecules	Fatty Acyls	Fatty acid esters	Acyl carnitines	1.15581e+08	1.12819e+08	1.14558e+08	1.10831e+08	4.47642e+07	5.84687e+07	1.08428e+08	1.26424e+08	4.8251e+07	5.32129e+07	4.04203e+07	4.15217e+07	9.38904e+06	8.41432e+06	1.26287e+07	1.10269e+07	6.58885e+06	6.39014e+06	8.68053e+06	9.93006e+06	2.92836e+07	3.00739e+07	1.37872e+07	1.52812e+07	6.82183e+06	6.85739e+06	9.68247e+06	9.53395e+06	1.31331e+07	1.3634e+07	6.83231e+06	1.46838e+06	9.54258e+06	1.00643e+07	5.83001e+06	6.4993e+06	1.93542e+07	2.03773e+07
1-Methylhistidine	C7 H11 N3 O2	169.085	1.43	170.093	Full match	Full match	Full match	Organic acids and derivatives	Carboxylic acids and derivatives	Amino acids, peptides, and analogues	Histidine and derivatives	3.7906e+06	3.80676e+06	1.19756e+07	1.36363e+07	5.26738e+06	4.36208e+06	1.39658e+07	1.55795e+07	2.50104e+07	2.78791e+07	8.00846e+07	8.01789e+07	7.17559e+07	6.4159e+07	4.56014e+07	2.94218e+07	1.34485e+07	1.41936e+07	5.36551e+07	3.89521e+07	3.88751e+07	3.83251e+07	2.94356e+07	2.76465e+07	2.68468e+07	2.81111e+07	3.4371e+07	3.55337e+07	1.99763e+07	2.12364e+07	2.74699e+07	2.61979e+07	1.40517e+07	9.65725e+06	2.83924e+07	2.85558e+07	1.87987e+07	3.11779e+07
Serotonin	C10 H12 N2 O	176.095	4.754	177.102	Full match	Full match	Full match	Organoheterocyclic compounds	Indoles and derivatives	Tryptamines and derivatives	Serotonins	7.58856e+06	7.61471e+06	2.19771e+07	2.68062e+07	9.54853e+06	7.69539e+06	1.9007e+07	2.0315e+07	2.04469e+07	2.22993e+07	1.24954e+07	1.27433e+07	1.37712e+07	1.2932e+07	2.51311e+07	2.15277e+07	1.77671e+07	1.61528e+07	1.90474e+07	1.95222e+07	9.16384e+06	9.73464e+06	1.43641e+07	1.54732e+07	1.13378e+07	1.21068e+07	9.90205e+06	1.06878e+07	4.90227e+06	5.17304e+06	1.35743e+07	1.39728e+07	6.67184e+06	7.4806e+06	9.70306e+06	8.24988e+06	2.57462e+07	2.93978e+07
Leucylproline	C11 H20 N2 O3	228.147	5.167	229.154	Full match	Full match	Full match	Organic acids and derivatives	Carboxylic acids and derivatives	Amino acids, peptides, and analogues	Dipeptides	1.60375e+07	1.61341e+07	4.11421e+06	4.22405e+06	9.72418e+06	8.03525e+06	5.90805e+06	7.09979e+06	7.95754e+06	8.03159e+06	1.04943e+07	1.01014e+07	7.08176e+06	6.51583e+06	6.27466e+06	4.64924e+06	3.43921e+06	3.21386e+06	3.43382e+06	3.93869e+06	1.89338e+06	2.2167e+06	5.88319e+06	6.15476e+06	5.91755e+06	5.96052e+06	4.40924e+06	4.44053e+06	3.04471e+06	2.94048e+06	3.30077e+06	3.06981e+06	1.67288e+06	2.01247e+06	3.76332e+06	3.63979e+06	4.14221e+06	999905
Acetanilide	C8 H9 N O	135.069	4.858	136.076	Full match	Full match	No results	Benzenoids	Benzene and substituted derivatives	Not available	Benzene and substituted derivatives	4.4319e+06	4.33004e+06	5.67204e+06	5.25178e+06	8.17503e+06	7.34907e+06	4.56394e+06	5.09588e+06	1.00707e+07	1.06712e+07	7.49915e+06	7.62038e+06	1.27703e+07	1.16719e+07	1.66057e+07	1.49989e+07	5.42093e+06	5.93348e+06	9.77842e+06	9.44976e+06	3.32947e+06	3.44415e+06	6.83621e+06	7.29178e+06	9.11591e+06	8.79961e+06	4.21481e+06	4.19332e+06	2.41648e+06	2.49321e+06	5.79821e+06	5.9657e+06	2.03704e+06	2.24047e+06	5.37669e+06	6.02861e+06	2.66664e+06	2.60981e+06
Choline	C5 H13 N O	103.1	1.331	104.107	Full match	Full match	No results	Organic nitrogen compounds	Organonitrogen compounds	Quaternary ammonium salts	Cholines	6.31622e+08	7.50178e+08	8.42182e+08	9.41585e+08	7.91183e+08	3.89014e+08	9.57311e+08	9.99782e+08	1.01938e+09	1.18116e+09	1.53893e+09	1.52458e+09	1.16593e+09	1.08507e+09	1.11667e+09	8.08246e+08	1.17766e+09	1.00447e+09	1.20964e+09	9.95501e+08	7.65868e+08	8.06973e+08	8.61793e+08	1.01498e+09	1.36534e+09	1.41175e+09	7.89931e+08	8.93283e+08	6.68043e+08	7.84204e+08	5.96342e+08	5.18251e+08	3.31148e+08	3.39282e+08	6.32179e+08	6.52209e+08	7.88968e+08	7.35347e+08
DL-Tryptophan	C11 H12 N2 O2	204.09	5.216	205.097	Full match	Full match	Full match	Organoheterocyclic compounds	Indoles and derivatives	Indolyl carboxylic acids and derivatives	Indolyl carboxylic acids and derivatives	3.60792e+09	3.24486e+09	2.75777e+09	2.76964e+09	5.48844e+09	4.52384e+09	2.56924e+09	2.90449e+09	2.66327e+09	2.82826e+09	8.98784e+08	8.92772e+08	4.63664e+09	4.32413e+09	4.09828e+09	2.83399e+09	1.5241e+09	1.43153e+09	2.22198e+09	2.31191e+09	6.58049e+08	6.88787e+08	1.53786e+09	1.99939e+09	1.80085e+09	1.81543e+09	1.35605e+09	1.37495e+09	8.73367e+08	9.41241e+08	2.01244e+09	2.00679e+09	8.54059e+08	9.08434e+08	1.14708e+09	1.16273e+09	8.98389e+08	6.35612e+08
Caprolactam	C6 H11 N O	113.084	5.293	114.092	Full match	Full match	No results	Organoheterocyclic compounds	Lactams	Caprolactams	Caprolactams	3.40256e+06	3.69249e+06	2.6032e+06	3.10705e+06	4.6818e+06	3.98194e+06	2.70047e+06	2.86072e+06	5.03219e+06	5.66671e+06	8.16316e+06	7.90929e+06	1.03504e+07	9.22112e+06	6.07711e+06	4.32777e+06	1.28779e+07	1.34995e+07	3.73245e+06	3.71452e+06	4.11943e+06	4.02825e+06	1.07148e+07	1.49952e+07	3.9735e+07	4.65152e+07	6.97117e+06	7.11877e+06	4.5205e+06	4.22963e+06	1.01351e+07	1.04941e+07	7.41299e+06	6.37676e+06	8.09418e+06	9.79735e+06	5.44509e+06	6.39812e+06
Creatine	C4 H9 N3 O2	131.07	1.354	132.077	Full match	Full match	Full match	Organic acids and derivatives	Carboxylic acids and derivatives	Amino acids, peptides, and analogues	Alpha amino acids and derivatives	4.61273e+08	4.79048e+08	1.48665e+08	1.53976e+08	6.63163e+08	3.37359e+08	2.17951e+08	2.29573e+08	4.20999e+08	4.46679e+08	8.59608e+08	8.02566e+08	4.76732e+08	4.57415e+08	2.60026e+08	2.50655e+08	3.90708e+08	4.19339e+08	3.75583e+08	3.0658e+08	6.56341e+08	5.96661e+08	3.78343e+08	3.93521e+08	6.29805e+08	4.84483e+08	4.02791e+08	5.86799e+08	2.21256e+08	1.98041e+08	2.616e+08	2.31681e+08	2.96608e+08	3.90543e+08	4.07244e+08	4.18198e+08	5.06568e+08	5.83438e+08
L(-)-Carnitine	C7 H15 N O3	161.105	1.505	162.113	Full match	Full match	Full match	Organic nitrogen compounds	Organonitrogen compounds	Quaternary ammonium salts	Carnitines	3.44437e+08	3.98683e+08	5.77606e+08	5.83253e+08	8.18661e+08	6.93828e+08	4.81346e+08	5.52909e+08	4.8865e+08	4.89998e+08	2.01458e+08	1.82631e+08	5.47038e+08	5.31768e+08	8.27711e+08	7.43411e+08	4.92611e+08	5.24409e+08	3.03385e+08	3.17033e+08	2.25765e+08	2.43482e+08	4.95092e+08	6.17273e+08	5.97482e+08	6.19807e+08	5.45755e+08	6.16214e+08	2.04836e+08	2.1092e+08	5.43903e+08	5.64812e+08	4.24355e+08	4.47093e+08	6.52124e+08	7.18779e+08	6.94235e+08	6.23584e+08
5'-S-Methyl-5'-thioadenosine	C11 H15 N5 O3 S	297.089	5.178	298.096	Full match	Full match	Full match	Nucleosides, nucleotides, and analogues	5'-deoxyribonucleosides	5'-deoxy-5'-thionucleosides	5'-deoxy-5'-thionucleosides	8.7114e+06	1.03654e+07	3.20252e+06	3.10356e+06	9.1865e+06	7.59817e+06	2.43399e+06	2.93151e+06	4.00505e+06	4.35815e+06	4.33298e+06	4.34162e+06	3.6678e+06	2.98613e+06	2.80795e+06	2.6808e+06	2.9035e+06	2.49769e+06	2.03954e+06	2.10141e+06	3.41573e+06	3.41289e+06	3.52679e+06	3.81118e+06	2.65591e+06	2.7527e+06	3.14154e+06	2.99208e+06	2.13503e+06	2.13757e+06	3.849e+06	3.28626e+06	1.79048e+06	2.13436e+06	3.50212e+06	3.84876e+06	3.08874e+06	3.02581e+06
Octadecanamine	C18 H39 N	269.308	8.148	270.315	Full match	Full match	No results	Organic nitrogen compounds	Organonitrogen compounds	Amines	Monoalkylamines	2.67641e+07	2.79444e+07	1.22327e+07	1.25148e+07	1.73329e+07	1.35178e+07	1.08234e+07	1.26391e+07	1.51459e+07	1.49817e+07	1.80716e+07	1.83713e+07	2.1988e+07	2.12754e+07	1.74182e+07	1.45927e+07	1.5527e+07	1.63877e+07	1.39645e+07	1.56096e+07	1.5794e+07	1.50592e+07	1.59409e+07	1.79456e+07	1.55581e+07	1.58702e+07	1.35411e+07	1.43014e+07	1.39559e+07	1.40803e+07	1.62567e+07	1.56422e+07	1.71198e+07	1.72089e+07	2.19508e+07	2.18034e+07	2.23879e+07	2.32211e+07
N6,N6,N6-Trimethyl-L-lysine	C9 H20 N2 O2	188.152	1.413	189.159	Full match	Full match	No results	Organic acids and derivatives	Carboxylic acids and derivatives	Amino acids, peptides, and analogues	L-alpha-amino acids	5.12482e+06	5.70332e+06	6.00405e+06	6.7014e+06	1.05207e+07	7.68964e+06	6.49705e+06	6.42954e+06	5.94549e+06	6.21346e+06	7.57257e+06	8.95803e+06	1.94165e+07	5.83989e+06	1.39102e+07	1.08413e+07	9.14022e+06	9.39899e+06	8.08021e+06	8.57339e+06	5.07171e+06	5.35227e+06	1.00532e+07	1.00338e+07	1.31697e+07	1.7499e+07	1.04695e+07	1.27296e+07	4.9966e+06	5.55592e+06	1.08167e+07	1.11547e+07	5.51305e+06	5.03156e+06	9.94096e+06	1.13816e+07	7.59658e+06	7.53641e+06
Pyridoxal	C8 H9 N O3	167.058	5.4	168.066	Full match	Full match	No results	Organoheterocyclic compounds	Pyridines and derivatives	Pyridine carboxaldehydes	Pyridoxals and derivatives	7.79073e+06	7.79197e+06	7.88043e+06	7.77126e+06	6.55211e+06	6.16919e+06	8.8625e+06	1.07485e+07	6.57415e+06	8.04572e+06	8.71249e+06	7.83855e+06	1.16465e+07	9.69913e+06	1.02523e+07	9.8159e+06	6.03693e+06	5.83496e+06	7.46625e+06	8.85693e+06	5.36225e+06	5.09145e+06	4.75335e+06	3.43991e+06	4.95999e+06	4.61107e+06	4.60485e+06	4.50232e+06	7.19497e+06	7.05247e+06	7.41449e+06	6.9202e+06	3.68361e+06	4.82482e+06	4.61707e+06	4.52246e+06	5.39454e+06	5.39464e+06
Palmitoylcarnitine	C23 H45 N O4	399.335	7.732	400.342	Full match	Full match	Full match	Lipids and lipid-like molecules	Fatty Acyls	Fatty acid esters	Acyl carnitines	1.41929e+08	1.58072e+08	2.38449e+08	2.43587e+08	1.15677e+08	9.49095e+07	3.07048e+08	3.088e+08	1.50485e+08	1.4167e+08	2.65336e+08	2.77696e+08	1.04177e+08	1.01322e+08	8.11731e+07	6.60556e+07	5.15302e+07	4.86168e+07	1.35659e+08	1.4163e+08	1.15379e+08	1.14119e+08	9.67004e+07	1.03838e+08	5.77476e+07	6.08652e+07	7.22031e+07	7.0365e+07	1.55224e+08	1.64595e+08	6.26423e+07	5.37455e+07	7.00299e+07	7.0123e+07	3.98219e+07	4.06926e+07	1.05678e+08	1.03916e+08
5α-Dihydrotestosterone	C19 H30 O2	290.224	8.208	291.231	Full match	Full match	Full match	Lipids and lipid-like molecules	Steroids and steroid derivatives	Androstane steroids	Androgens and derivatives	3.28336e+06	3.00494e+06	2.4858e+06	3.1423e+06	1.38235e+06	1.64008e+06	3.26514e+06	4.73609e+06	7.12775e+06	6.58714e+06	6.16221e+06	6.22378e+06	2.95528e+06	2.22028e+06	2.73815e+06	1.64506e+06	3.83201e+06	4.00833e+06	4.09792e+06	4.65266e+06	2.35942e+06	2.40144e+06	2.05872e+07	2.0949e+07	6.79407e+06	7.19115e+06	1.31626e+07	1.34574e+07	1.85563e+07	1.9039e+07	1.19847e+07	1.16029e+07	1.62379e+07	1.9042e+07	3.71791e+06	1.50634e+06	2.5325e+06	3.30872e+06
D-Sphingosine	C18 H37 N O2	299.282	7.334	300.289	Full match	Full match	Full match	Organic nitrogen compounds	Organonitrogen compounds	Amines	1,2-aminoalcohols	9.8433e+07	1.0698e+08	2.12684e+08	2.10087e+08	8.61936e+07	6.46569e+07	2.14955e+08	2.33351e+08	2.93042e+08	2.82561e+08	8.71024e+07	8.53075e+07	3.34252e+07	2.93505e+07	6.55007e+07	5.84817e+07	1.5387e+08	1.42898e+08	5.26082e+07	5.06128e+07	8.14318e+07	7.83914e+07	8.2971e+07	8.83877e+07	6.96157e+07	6.45196e+07	6.74595e+07	6.34536e+07	1.82699e+07	1.86944e+07	1.17723e+08	1.25206e+08	5.18207e+07	5.67316e+07	1.6601e+08	1.79018e+08	1.66932e+08	1.69246e+08
8-Hydroxyquinoline	C9 H7 N O	145.053	5.338	146.06	Full match	Full match	No results	Organoheterocyclic compounds	Quinolines and derivatives	8-hydroxyquinolines	8-hydroxyquinolines	1.39362e+07	1.68045e+07	1.58258e+07	1.10759e+07	2.99422e+07	2.03662e+07	1.28527e+07	1.32212e+07	1.2631e+07	1.11979e+07	1.98826e+07	2.31723e+07	2.64833e+07	2.39041e+07	3.82379e+07	3.31056e+07	2.3488e+07	2.28133e+07	1.39135e+07	1.1241e+07	1.67148e+07	1.21519e+07	2.09422e+07	1.99511e+07	1.79779e+07	1.78663e+07	2.10424e+07	2.67139e+07	1.14665e+07	1.24072e+07	2.81426e+07	2.97753e+07	2.28119e+07	2.51309e+07	2.61493e+07	2.30333e+07	2.34129e+07	2.12958e+07
2-Amino-1,3-octadecanediol	C18 H39 N O2	301.298	6.911	302.305	Full match	Full match	Full match	Organic nitrogen compounds	Organonitrogen compounds	Amines	1,2-aminoalcohols	3.17984e+08	3.66318e+08	1.99609e+08	2.18895e+08	2.37641e+08	2.00229e+08	2.38916e+08	2.7032e+08	2.39133e+08	2.44727e+08	3.00431e+08	2.93192e+08	2.94788e+08	2.72268e+08	2.42971e+08	2.05671e+08	2.6953e+08	2.58534e+08	1.63984e+08	1.79038e+08	2.30431e+08	2.3417e+08	2.55006e+08	2.43581e+08	2.52968e+08	2.5847e+08	2.24213e+08	2.23899e+08	1.89414e+08	1.79137e+08	2.4735e+08	2.33271e+08	1.90624e+08	2.18677e+08	2.77637e+08	2.78771e+08	2.42157e+08	2.51568e+08
2-Mercaptobenzothiazole	C7 H5 N S2	166.986	6.225	167.994	Full match	Full match	No results	Organoheterocyclic compounds	Benzothiazoles	Not available	Benzothiazoles	1.40758e+06	1.61709e+06	6.22689e+06	6.63442e+06	264345	134603	247900	254652	2.96715e+06	3.46887e+06	9.14885e+06	8.51141e+06	1.82359e+07	1.28464e+07	9.95103e+06	8.49094e+06	2.05611e+07	1.94863e+07	8.44208e+06	9.286e+06	2.84386e+06	2.71105e+06	3.77351e+06	4.34223e+06	6.7729e+06	6.93856e+06	8.87593e+06	9.33769e+06	4.42801e+06	4.41897e+06	1.33266e+07	1.18965e+07	4.97854e+06	5.55019e+06	6.97173e+06	7.23717e+06	3.91914e+06	4.19709e+06
Indole	C8 H7 N	117.058	5.216	118.065	Full match	Full match	No results	Organoheterocyclic compounds	Indoles and derivatives	Indoles	Indoles	6.34567e+08	6.58662e+08	4.93138e+08	4.88462e+08	9.64246e+08	8.10682e+08	4.58615e+08	5.2184e+08	4.6198e+08	4.9586e+08	1.72736e+08	1.58948e+08	8.35163e+08	7.34363e+08	7.17491e+08	5.07924e+08	2.6704e+08	2.60244e+08	3.86746e+08	4.0316e+08	1.13941e+08	1.15412e+08	2.68593e+08	3.36246e+08	3.11142e+08	3.11328e+08	2.3001e+08	2.36461e+08	1.51834e+08	1.54229e+08	3.51446e+08	3.49821e+08	1.47314e+08	1.57416e+08	2.03704e+08	2.16901e+08	1.585e+08	1.58412e+08
Pantothenic acid	C9 H17 N O5	219.11	5.066	220.118	Full match	Full match	Full match	Organic oxygen compounds	Organooxygen compounds	Alcohols and polyols	Secondary alcohols	1.89643e+07	1.85469e+07	2.01854e+07	1.59323e+07	3.37838e+07	2.7008e+07	1.59611e+07	2.60989e+07	1.54766e+07	1.90353e+07	7.89515e+06	8.82989e+06	1.83102e+07	1.5701e+07	1.4702e+07	1.38246e+07	1.26924e+07	1.07976e+07	1.3803e+07	1.2495e+07	3.765e+06	3.94994e+06	9.50764e+06	8.29574e+06	7.68338e+06	8.69075e+06	9.71544e+06	1.26369e+07	6.46897e+06	6.7213e+06	8.26572e+06	9.23678e+06	4.7078e+06	4.31773e+06	8.93179e+06	9.33777e+06	6.76476e+06	7.68706e+06
D-(-)-Glutamine	C5 H10 N2 O3	146.069	1.47	147.076	Full match	Full match	Full match	Organic acids and derivatives	Carboxylic acids and derivatives	Amino acids, peptides, and analogues	D-alpha-amino acids	1.54571e+08	1.57091e+08	5.38521e+07	5.97492e+07	2.56661e+08	1.92285e+08	6.23127e+07	1.21625e+08	5.77138e+07	6.06387e+07	5.05252e+07	4.95101e+07	7.92079e+07	8.76989e+07	4.73635e+07	6.39599e+07	4.24369e+07	3.99127e+07	4.52717e+07	3.40771e+07	5.77792e+07	5.69086e+07	4.31645e+07	3.97674e+07	3.49208e+07	3.59607e+07	6.12352e+07	1.07205e+08	4.81998e+07	2.08611e+07	4.50916e+07	3.06716e+07	3.09468e+07	4.09909e+07	6.31113e+07	9.94696e+07	6.93084e+07	6.64493e+07
Carnosine	C9 H14 N4 O3	226.106	1.312	227.114	Full match	Full match	Full match	Organic acids and derivatives	Peptidomimetics	Hybrid peptides	Hybrid peptides	9.79915e+06	9.67166e+06	4.57063e+06	5.88538e+06	1.43016e+07	1.56038e+07	8.18209e+06	5.96752e+06	3.91325e+06	4.41689e+06	1.23156e+07	1.19004e+07	2.2132e+07	2.49966e+07	2.01111e+07	9.74389e+06	4.76139e+06	4.72529e+06	5.11738e+06	1.3017e+07	1.1465e+07	7.82636e+06	7.57782e+06	3.28432e+06	5.15125e+06	6.84903e+06	6.63841e+06	3.29306e+06	9.40713e+06	9.2541e+06	1.0587e+07	1.31227e+07	8.57531e+06	5.02225e+06	4.40205e+06	5.03739e+06	3.14205e+06	1.57187e+06
Riboflavin	C17 H20 N4 O6	376.138	5.363	377.145	Full match	Full match	Full match	Organoheterocyclic compounds	Pteridines and derivatives	Alloxazines and isoalloxazines	Flavins	7.94189e+06	8.72059e+06	3.21277e+06	2.59707e+06	7.22805e+06	7.55968e+06	2.4485e+06	2.76482e+06	2.71719e+06	2.05447e+06	1.85153e+06	1.83633e+06	3.07325e+06	2.82151e+06	5.08471e+06	4.49766e+06	2.26492e+06	3.29206e+06	2.40238e+06	2.63319e+06	1.02324e+06	1.03279e+06	2.04651e+06	1.36464e+06	1.69287e+06	2.18141e+06	1.74115e+06	1.83103e+06	1.36049e+06	1.20023e+06	2.1887e+06	2.17288e+06	1.44032e+06	1.65597e+06	3.1837e+06	3.42627e+06	1.35958e+06	1.41035e+06
5-Hydroxyindole-3-acetic acid	C10 H9 N O3	191.058	5.223	192.065	Full match	Full match	Full match	Organoheterocyclic compounds	Indoles and derivatives	Indolyl carboxylic acids and derivatives	Indole-3-acetic acid derivatives	3.56055e+06	3.34477e+06	6.80502e+06	6.74215e+06	2.6982e+06	2.16483e+06	7.89538e+06	8.91098e+06	1.25814e+07	1.46549e+07	2.72465e+07	2.92469e+07	2.86888e+07	2.85361e+07	2.62721e+07	2.62021e+07	4.8841e+07	4.33147e+07	9.02093e+06	9.99652e+06	4.05391e+07	4.46297e+07	3.16087e+07	3.38074e+07	1.46977e+07	1.53042e+07	1.15414e+07	1.29467e+07	1.70516e+07	1.98024e+07	8.90503e+06	7.10912e+06	3.31269e+06	3.03153e+06	5.69354e+06	6.06007e+06	1.17018e+07	1.28172e+07
L-Glutamic acid	C5 H9 N O4	147.053	1.334	148.061	Full match	Full match	Full match	Organic acids and derivatives	Carboxylic acids and derivatives	Amino acids, peptides, and analogues	Glutamic acid and derivatives	1.18085e+08	1.22145e+08	1.63864e+07	2.25019e+07	3.95665e+07	5.80683e+07	6.06087e+07	2.41544e+07	3.621e+07	2.80668e+07	6.12508e+07	6.95077e+07	2.08057e+07	3.13881e+07	2.80379e+07	1.85999e+07	1.39729e+07	3.40776e+07	2.29211e+07	1.23666e+07	6.40167e+07	4.57283e+07	3.80938e+07	3.63593e+07	3.41002e+07	3.21757e+07	3.0387e+07	2.77647e+07	2.93728e+07	4.25325e+07	2.81537e+07	2.83588e+07	3.56638e+07	3.59341e+07	6.33748e+07	7.04693e+07	3.78441e+07	3.77755e+07
all-cis-4,7,10,13,16-Docosapentaenoic acid	C22 H34 O2	330.256	10.343	331.263	Full match	Full match	Full match	Lipids and lipid-like molecules	Fatty Acyls	Fatty acids and conjugates	Very long-chain fatty acids	4.71657e+07	4.9934e+07	4.21196e+07	4.61265e+07	3.40975e+07	3.57528e+07	3.94457e+07	4.59882e+07	1.71325e+07	1.79583e+07	7.77913e+07	7.91691e+07	7.09841e+07	6.86673e+07	4.42917e+07	3.62839e+07	8.13915e+07	7.23755e+07	5.18667e+07	5.86888e+07	6.7003e+07	7.192e+07	9.72071e+07	1.26518e+08	1.13384e+08	1.07747e+08	8.61144e+07	8.49997e+07	9.45585e+07	9.38728e+07	5.54145e+07	4.01129e+07	4.78365e+07	5.75437e+07	1.41896e+07	1.5079e+07	5.94157e+07	6.65366e+07
Hypoxanthine	C5 H4 N4 O	136.039	1.367	137.046	Full match	Full match	Full match	Organoheterocyclic compounds	Imidazopyrimidines	Purines and purine derivatives	Hypoxanthines	5.0158e+07	5.87051e+07	3.75407e+07	4.44497e+07	3.44986e+07	2.5124e+07	6.31774e+07	6.44467e+07	8.87098e+07	9.97667e+07	1.11185e+08	1.09348e+08	5.23897e+07	4.21102e+07	5.60205e+07	3.95379e+07	6.41156e+07	7.29507e+07	4.31642e+07	4.41847e+07	4.75464e+07	4.80944e+07	4.51693e+07	4.79599e+07	5.72743e+07	5.37969e+07	4.31422e+07	4.35285e+07	3.20649e+07	2.97812e+07	5.90602e+07	5.66669e+07	3.45778e+07	3.67257e+07	6.73101e+07	7.47516e+07	7.76414e+07	8.74206e+07
Eicosapentaenoic acid	C20 H30 O2	302.224	9.484	303.232	Full match	Full match	Full match	Lipids and lipid-like molecules	Fatty Acyls	Fatty acids and conjugates	Long-chain fatty acids	8.46009e+07	8.5356e+07	8.32585e+07	8.32002e+07	3.25201e+07	1.21781e+08	8.60528e+07	1.20537e+08	5.93462e+07	6.19827e+07	4.15945e+07	2.19623e+07	8.23869e+07	1.10907e+08	9.42026e+07	7.94367e+07	1.17861e+08	1.01411e+08	1.03901e+08	1.16369e+08	5.71605e+07	5.93186e+07	7.19103e+07	7.98015e+07	1.00876e+08	1.05778e+08	1.20473e+08	1.25395e+08	1.61214e+08	1.74619e+08	7.70196e+07	6.66754e+07	1.10223e+08	1.44696e+08	4.82353e+07	5.13003e+07	6.84383e+07	7.25701e+07
L-Tyrosine	C9 H11 N O3	181.074	2.63	182.081	Full match	Full match	Full match	Organic acids and derivatives	Carboxylic acids and derivatives	Amino acids, peptides, and analogues	Tyrosine and derivatives	8.37952e+08	7.56961e+08	3.49747e+08	3.98587e+08	1.56226e+09	1.19661e+09	4.06773e+08	4.76533e+08	3.91814e+08	3.8943e+08	3.25026e+08	3.08865e+08	2.92003e+08	3.16648e+08	2.34321e+08	2.02891e+08	1.77654e+08	1.78604e+08	2.2084e+08	2.29341e+08	1.78694e+08	1.85907e+08	3.32942e+08	3.38515e+08	3.32377e+08	1.71354e+08	2.66176e+08	2.71937e+08	1.83469e+08	1.67676e+08	2.58772e+08	2.22964e+08	2.22444e+08	2.28925e+08	3.5597e+08	3.66904e+08	2.26112e+08	2.29483e+08
Levothyroxine	C15 H11 I4 N O4	776.687	6.245	777.694	Full match	Full match	Full match	Organic acids and derivatives	Carboxylic acids and derivatives	Amino acids, peptides, and analogues	Phenylalanine and derivatives	7.19087e+06	8.24936e+06	1.06808e+07	1.08201e+07	1.21007e+07	7.63675e+06	1.16997e+07	1.10371e+07	7.92969e+06	8.21191e+06	6.56412e+06	1.21567e+07	1.9458e+07	1.75233e+07	1.2663e+07	1.23216e+07	9.5044e+06	7.7692e+06	1.17293e+07	1.23977e+07	7.13036e+06	7.52729e+06	8.25073e+06	8.26047e+06	1.04071e+07	1.01981e+07	1.30938e+07	1.28972e+07	9.95083e+06	1.07567e+07	1.23305e+07	1.21209e+07	5.64943e+06	6.47178e+06	6.338e+06	7.18547e+06	8.99474e+06	9.16504e+06
Phenylacetylglycine	C10 H11 N O3	193.074	5.502	194.081	Full match	Full match	Full match	Organic acids and derivatives	Carboxylic acids and derivatives	Amino acids, peptides, and analogues	N-acyl-alpha amino acids	1.29702e+07	1.29817e+07	6.18294e+06	6.26986e+06	8.90602e+06	9.32256e+06	8.81269e+06	9.41185e+06	5.79561e+07	6.17486e+07	6.39379e+08	6.44444e+08	1.42359e+08	1.36409e+08	1.41293e+08	1.20782e+08	3.35297e+08	3.25324e+08	8.17045e+07	9.86831e+07	1.5866e+08	1.63917e+08	3.8562e+08	4.21501e+08	1.31286e+08	1.30083e+08	1.69576e+08	1.83412e+08	1.46597e+08	1.62062e+08	3.21658e+08	3.22195e+08	1.4947e+08	1.5598e+08	2.05819e+08	2.21403e+08	2.62075e+08	2.63454e+08
L-Phenylalanine	C9 H11 N O2	165.079	4.779	166.086	Full match	Full match	Full match	Organic acids and derivatives	Carboxylic acids and derivatives	Amino acids, peptides, and analogues	Phenylalanine and derivatives	3.19505e+08	3.46484e+08	2.65464e+08	2.5782e+08	5.8746e+08	4.68428e+08	2.90771e+08	1.91503e+08	2.96672e+08	2.27305e+09	2.21549e+09	1.72671e+09	2.15436e+09	2.82198e+08	2.83809e+08	2.1673e+08	2.06997e+08	2.09642e+08	2.44945e+08	2.43497e+08	1.7444e+08	1.77976e+08	2.4018e+08	2.55311e+08	2.77171e+08	2.59542e+08	2.23526e+08	2.10141e+08	1.74422e+08	1.80188e+08	2.31685e+08	2.22339e+08	1.49981e+08	1.48737e+08	2.22023e+08	2.19467e+08	1.67548e+08	1.6452e+08
Nicotinuric acid	C8 H8 N2 O3	180.053	5.251	181.06	Full match	Full match	Full match	Organic acids and derivatives	Carboxylic acids and derivatives	Amino acids, peptides, and analogues	N-acyl-alpha amino acids	4.92639e+06	6.09181e+06	1.22218e+06	1.07723e+06	3.24492e+06	4.15686e+06	1.08555e+06	1.20482e+06	2.65873e+06	3.13583e+06	1.0989e+06	1.01828e+06	1.2693e+06	1.25796e+06	1.05221e+06	918413	869904	737999	463418	590143	370844	369821	762971	848061	622307	578726	565415	552291	318638	255285	918240	657035	297744	310839	422276	476359	397547	461452
Rifampicin	C43 H58 N4 O12	822.404	6.354	823.412	Full match	Full match	No results	Phenylpropanoids and polyketides	Macrolactams	Not available	Macrolactams	1.29028e+06	734694	9.83625e+06	9.50235e+06	2.74169e+06	2.07007e+06	8.42613e+06	8.91353e+06	760601	859484	983832	1.12641e+06	846020	870810	818058	600752	663085	734347	463146	596296	673115	672647	655305	604978	680664	787754	595945	563312	493507	621781	738948	573228	642014	607260	1.09866e+06	1.56532e+06	571100	598444
Palmitoleic acid	C16 H30 O2	254.224	7.976	255.232	Full match	Full match	Full match	Lipids and lipid-like molecules	Fatty Acyls	Fatty acids and conjugates	Long-chain fatty acids	6.90063e+06	7.42901e+06	1.42249e+07	1.47283e+07	5.89239e+06	4.98412e+06	1.72371e+07	1.75073e+07	9.39471e+06	9.50402e+06	1.21489e+07	1.3546e+07	7.83607e+06	6.7995e+06	7.66058e+06	7.03446e+06	5.37429e+06	4.15469e+06	1.09372e+07	1.13516e+07	7.51754e+06	8.39705e+06	5.75037e+06	5.9431e+06	4.55566e+06	4.74537e+06	1.81109e+07	1.78982e+07	3.97526e+07	4.03438e+07	7.51977e+06	6.80543e+06	2.52319e+07	2.61941e+07	3.26493e+06	3.28579e+06	2.06796e+07	2.00632e+07
Indole-3-acrylic acid	C11 H9 N O2	187.063	5.102	188.071	Full match	Full match	Full match	Organoheterocyclic compounds	Indoles and derivatives	Indoles	Indoles	1.47491e+08	1.53057e+08	1.25849e+08	1.14549e+08	2.30215e+08	1.8705e+08	1.00486e+08	1.18675e+08	1.14282e+08	1.12633e+08	3.81066e+07	3.86852e+07	2.1408e+08	1.66642e+08	1.5677e+08	1.4801e+08	6.29538e+07	5.5762e+07	8.62304e+07	9.36019e+07	2.6683e+07	2.65166e+07	7.99655e+07	8.54443e+07	8.1296e+07	7.95067e+07	5.66874e+07	5.58463e+07	3.80858e+07	3.57776e+07	7.87254e+07	8.85416e+07	3.58589e+07	3.76265e+07	4.80033e+07	2.37179e+07	3.97699e+07	4.28789e+07
L-Histidine	C6 H9 N3 O2	155.069	1.366	156.077	Full match	Full match	Full match	Organic acids and derivatives	Carboxylic acids and derivatives	Amino acids, peptides, and analogues	Histidine and derivatives	5.69668e+07	7.83804e+07	4.19719e+07	5.00644e+07	1.00076e+08	5.06333e+07	3.24194e+07	5.40931e+07	4.40268e+07	3.23005e+07	5.82531e+07	4.65011e+07	4.22429e+07	4.09205e+07	3.45413e+07	3.66824e+07	2.86682e+07	2.20052e+07	3.19388e+07	5.03933e+07	2.99943e+07	3.44942e+07	3.02087e+07	3.07025e+07	3.23069e+07	3.20654e+07	2.62664e+07	1.55532e+07	1.33815e+07	5.78836e+06	2.59517e+07	2.1055e+07	3.59232e+07	2.19942e+07	3.34126e+07	3.29524e+07	2.87545e+07	2.57566e+07
PC (22:5e/18:1)	C48 H86 N O7 P	819.614	9.884	820.623	No results	Full match	No results	Lipids and lipid-like molecules	Glycerophospholipids	Glycerophosphocholines	Phosphocholines	3.82325e+07	3.88278e+07	3.01139e+07	2.37082e+07	1.71778e+07	1.40632e+07	2.69903e+07	3.94722e+07	1.88501e+07	9.78546e+06	2.24701e+07	1.13473e+07	2.84134e+06	3.3266e+07	4.83879e+07	5.93488e+07	6.47257e+07	4.67861e+07	3.73987e+07	3.54003e+07	1.27087e+07	4.03528e+07	5.46361e+07	3.57123e+07	3.34468e+07	4.02085e+07	1.89792e+07	2.00119e+07	2.31064e+07	2.51821e+07	1.35406e+07	3.92139e+07	1.76643e+07	2.85809e+07	1.49442e+07	1.79748e+07	1.24477e+07	1.15834e+07
DL-Norvaline	C5 H11 N O2	117.079	10.88	118.087	No results	No results	Full match	Organic acids and derivatives	Carboxylic acids and derivatives	Amino acids, peptides, and analogues	Alpha amino acids	443290	4.84804e+06	313215	2.64915e+06	541459	2.43227e+06	469655	777217	555259	595264	3.21298e+06	1.88232e+06	9.26716e+06	627592	2.34495e+06	554611	903215	2.79471e+06	3.54865e+06	538781	482804	454191	504182	372132	484438	546461	471701	434079	426814	447550	5.20456e+06	1.85102e+06	314220	1.12707e+06	782884	529966	506611	525381
PC (14:0e/20:5)	C42 H76 N O7 P	737.533	11.2	738.539	No results	Full match	No results	Lipids and lipid-like molecules	Glycerophospholipids	Glycerophosphocholines	Phosphocholines	1.23301e+06	1.86452e+06	993528	1.8623e+06	4.36992e+06	3.29626e+06	454255	2.30622e+06	5.51509e+06	2.01311e+06	884701	1.82351e+06	1.03166e+06	835152	1.78742e+06	1.49858e+06	1.70637e+06	298565	983208	691623	6.22032e+06	1.95397e+06	515086	813102	1.71475e+06	863132	1.83918e+06	722353	554794	4.51964e+06	1.51512e+06	685958	8.2984e+06	5.50035e+06	1.06851e+06	1.30515e+06	1.65903e+06	1.53658e+06
PC (16:2e/19:2)	C43 H80 N O7 P	753.565	9.524	754.571	No results	Full match	No results	Lipids and lipid-like molecules	Glycerophospholipids	Glycerophosphocholines	Phosphocholines	5.14738e+06	3.96262e+06	3.03088e+06	2.24362e+06	280007	2.6262e+06	2.75776e+06	2.19016e+06	701548	540572	887601	507103	692830	2.40159e+06	1.32802e+06	2.46744e+06	4.64312e+06	2.92452e+06	4.24528e+06	4.16529e+06	2.06397e+06	4.4407e+06	4.88701e+06	3.63349e+06	3.95405e+06	3.64617e+06	5.07475e+06	6.20379e+06	3.15905e+06	3.60668e+06	4.22347e+06	3.29479e+06	4.2626e+06	3.98703e+06	4.98115e+06	4.19364e+06	2.47189e+06	3.24052e+06
methyl isoquinoline-3-carboxylate	C11 H9 N O2	187.06	4.861	188.068	Invalid mass	Invalid mass	No results					326504	248019	203036	140142	440697	493835	258037	273934	198048	231594	192927	267595	270304	187586	256096	174051	164409	161346	179459	192716	131505	111454	160016	185997	172640	200785	181744	196413	131929	128169	15875.1	163944	80734.4	159249	168561	16968.6	93513.8	140828
SM (d23:1/12:0)	C40 H81 N2 O6 P	716.584	8.745	717.591	No results	Full match	No results	Lipids and lipid-like molecules	Sphingolipids	Phosphosphingolipids	Phosphosphingolipids	2.3655e+08	2.19891e+08	1.88834e+08	2.00569e+08	1.79309e+08	1.4443e+08	8.40512e+07	1.41333e+08	1.09302e+08	9.65182e+07	1.17699e+08	1.25038e+08	1.27742e+08	1.58599e+08	1.59114e+08	1.80871e+08	1.63679e+08	1.71071e+08	1.27714e+08	1.62728e+08	1.68587e+08	1.62785e+08	1.88468e+08	2.14056e+08	2.47935e+08	3.55191e+08	3.15487e+08	2.86528e+08	2.50411e+08	1.79268e+08	2.92883e+08	1.64505e+08	1.34213e+08	3.02301e+08	4.32742e+08	4.11958e+08	3.04313e+08	2.8859e+08
13-OxoODE	C18 H30 O3	316.201	8.561	317.209	Invalid mass	No results	No results	Lipids and lipid-like molecules	Fatty Acyls	Lineolic acids and derivatives	Lineolic acids and derivatives	2.72027e+06	2.703e+06	2.4716e+06	1.94701e+06	1.71766e+06	1.93877e+06	2.51308e+06	3.41674e+06	1.11237e+06	1.78256e+06	3.83507e+06	3.10753e+06	2.5218e+06	2.67152e+06	2.41826e+06	2.43595e+06	1.95562e+06	1.4887e+06	1.67922e+06	2.0022e+06	1.88053e+06	1.8006e+06	2.05407e+06	2.47055e+06	2.25991e+06	2.33979e+06	4.03656e+06	4.09468e+06	7.08609e+06	8.01676e+06	1.88721e+06	2.58927e+06	4.55294e+06	5.36192e+06	2.13541e+06	1.77434e+06	2.32742e+06	2.74022e+06
PC (18:2e/18:0)	C44 H86 N O7 P	771.614	10.412	772.622	No results	Full match	No results	Lipids and lipid-like molecules	Glycerophospholipids	Glycerophosphocholines	Phosphocholines	8.52694e+07	9.67384e+07	1.00782e+08	1.03105e+08	8.41252e+07	4.70628e+07	5.28977e+07	6.3767e+07	5.87715e+07	1.30809e+07	1.10235e+08	1.0714e+08	8.14189e+07	6.10929e+07	3.9186e+07	7.27335e+07	8.41576e+07	6.5301e+07	6.69616e+07	9.77983e+07	1.52682e+07	5.64221e+07	7.52105e+07	9.37803e+07	7.43854e+07	5.17488e+07	5.54593e+07	1.03274e+08	1.23552e+08	8.4398e+07	5.31344e+07	4.31982e+07	6.11182e+07	9.3539e+07	8.00699e+07	7.94643e+07	1.40517e+08	3.90968e+07
Irganox 259	C40 H62 O6	660.442	8.204	661.449	Invalid mass	No results	No results					428768	517369	1.42691e+06	1.94354e+06	603149	528502	1.47518e+06	2.06376e+06	9.97986e+06	7.591e+06	2.78855e+06	3.40516e+06	2.06719e+06	925503	2.05457e+06	2.58396e+06	1.5647e+06	2.11494e+06	2.05895e+06	1.82993e+06	1.08247e+06	1.40948e+06	921825	949814	1.97547e+06	821895	1.28696e+06	501601	667396	1.00859e+06	999268	1.28018e+06	672471	461467	731860	848981	2.62498e+06	2.94443e+06
PC (14:0e/18:1)	C40 H80 N O7 P	717.566	10.982	718.573	No results	Full match	No results	Lipids and lipid-like molecules	Glycerophospholipids	Glycerophosphocholines	Phosphocholines	2.19116e+08	1.13127e+08	2.52162e+08	2.56876e+08	1.51489e+08	1.48519e+08	1.17181e+08	1.07163e+08	9.79396e+07	7.80791e+07	9.60462e+07	9.01478e+07	1.40778e+08	1.81924e+08	1.30969e+08	1.84725e+08	1.55925e+08	2.48681e+08	1.66597e+08	1.49152e+08	2.09402e+08	1.81528e+08	1.81434e+08	2.17112e+08	2.36013e+08	2.27648e+08	1.75833e+08	1.78314e+08	1.43877e+08	1.45035e+08	1.97126e+08	1.92431e+08	1.81886e+08	2.0418e+08	2.11964e+08	1.78462e+08	1.66881e+08	1.76432e+08
XLR11 N-(2-fluoropentyl) isomer	C21 H28 F N O	658.435	11.707	330.225	Invalid mass	No results	No results	Organoheterocyclic compounds	Indoles and derivatives	N-alkylindoles	N-alkylindoles	5.36347e+06	5.56072e+06	8.65713e+06	5.52398e+06	3.08662e+06	4.60486e+06	7.68459e+06	7.75182e+06	2.8429e+06	2.54465e+06	2.2358e+06	3.04999e+06	1.41835e+06	2.59163e+06	1.33977e+06	1.38283e+06	521241	560898	2.43992e+06	3.33136e+06	386366	405292	357723	371167	427216	423533	329295	331283	483315	453624	441192	402104	343401	366801	456847	340656	334612	319741
PC (18:0e/15:1)	C41 H82 N O7 P	731.583	9.762	732.59	No results	Full match	No results	Lipids and lipid-like molecules	Glycerophospholipids	Glycerophosphocholines	Phosphocholines	6.06568e+07	6.93688e+07	5.19046e+07	5.05844e+07	1.79066e+07	2.55332e+07	3.06012e+07	2.43481e+07	6.92478e+06	4.92474e+06	9.76733e+06	6.02054e+06	6.06232e+06	1.17039e+07	2.89406e+07	3.21819e+07	4.44466e+07	5.03256e+07	6.01407e+07	6.09433e+07	2.19624e+07	8.10344e+07	1.07392e+08	5.39597e+07	3.77377e+07	4.33013e+07	5.30562e+07	4.79169e+07	4.2012e+07	3.80555e+07	3.27696e+07	3.80725e+07	4.56394e+07	3.80752e+07	5.78684e+07	7.07327e+07	5.23115e+07	5.76503e+07
N2,N2-Dimethylguanosine	C12 H17 N5 O5	311.122	4.989	312.129	No results	Full match	Full match	Nucleosides, nucleotides, and analogues	Purine nucleosides	Not available	Purine nucleosides	2.23805e+07	2.0414e+07	6.76067e+06	5.69915e+06	2.77616e+07	2.41624e+07	6.74017e+06	6.4895e+06	5.58632e+06	6.35938e+06	1.01695e+07	1.16535e+07	1.1054e+07	1.01376e+07	8.87251e+06	8.58232e+06	7.21909e+06	6.41743e+06	4.39239e+06	4.79603e+06	5.35405e+06	5.59731e+06	5.37755e+06	5.26531e+06	5.78971e+06	6.67423e+06	6.63064e+06	7.44711e+06	4.11211e+06	4.55058e+06	5.76064e+06	5.85779e+06	3.04157e+06	3.54387e+06	4.3438e+06	4.39545e+06	4.26608e+06	4.29628e+06
PC (18:1e/14:0)	C40 H80 N O7 P	717.567	10.424	718.574	No results	Full match	No results	Lipids and lipid-like molecules	Glycerophospholipids	Glycerophosphocholines	Phosphocholines	1.00638e+08	1.04733e+08	8.58208e+07	1.04348e+08	3.56145e+07	6.4077e+07	9.59875e+07	7.25228e+07	3.14075e+07	1.04363e+08	9.67127e+07	1.90513e+08	1.16941e+08	1.44194e+08	1.18058e+08	2.16454e+08	8.16748e+07	6.98416e+07	1.16017e+08	1.34856e+08	5.7945e+07	1.36666e+08	1.19021e+08	9.10721e+07	1.71701e+08	1.91619e+08	1.43625e+08	2.08838e+08	1.7327e+08	1.6157e+08	1.25942e+08	7.9666e+07	1.34484e+08	1.219e+08	6.57414e+07	6.76147e+07	8.12577e+07	8.88119e+07
PC (14:0e/24:4)	C46 H86 N O7 P	795.615	9.992	796.623	No results	Full match	No results	Lipids and lipid-like molecules	Glycerophospholipids	Glycerophosphocholines	Phosphocholines	6.72905e+07	5.97378e+07	4.91473e+07	460707	4.90039e+07	4.35103e+07	6.82588e+07	3.03323e+07	5.90566e+07	5.19428e+07	6.48126e+07	4.89814e+07	4.6833e+07	9.87784e+07	8.7538e+07	8.75812e+07	9.10678e+07	6.94693e+07	4.46138e+07	4.90085e+07	4.82684e+07	5.11404e+07	5.2672e+07	5.73313e+07	5.85934e+07	4.562e+07	4.5185e+07	1.1907e+08	1.57446e+08	1.07987e+08	1.00726e+08	9.24868e+07	3.00314e+07	1.10664e+08	9.24484e+07	1.3441e+08	1.09919e+08	8.96825e+07
SM (d14:0/22:2)	C41 H81 N2 O6 P	728.583	11.725	729.59	No results	Full match	No results	Lipids and lipid-like molecules	Sphingolipids	Phosphosphingolipids	Phosphosphingolipids	2.05383e+06	3.8426e+06	3.58223e+06	2.73467e+06	608000	695433	2.1686e+06	1.89917e+06	481818	589243	1.57245e+06	810235	777991	1.21453e+06	1.64311e+06	1.49518e+06	1.37377e+06	1.78798e+06	575379	1.68383e+06	859215	3.23423e+06	4.27826e+06	1.88292e+06	2.66743e+06	3.53926e+06	3.22686e+06	2.96555e+06	2.23778e+06	2.38452e+06	3.76866e+06	3.10309e+06	1.64675e+06	2.54661e+06	3.76306e+06	2.91084e+06	2.59415e+06	1.47579e+06
PC (20:4e/16:2)	C44 H78 N O7 P	763.549	10.427	764.556	No results	Full match	No results	Lipids and lipid-like molecules	Glycerophospholipids	Glycerophosphocholines	Phosphocholines	1.70365e+08	2.14973e+08	1.98103e+08	1.67963e+08	1.15606e+08	1.21744e+08	6.96134e+07	1.25554e+08	2.12843e+08	2.39171e+08	2.68633e+08	2.60651e+08	1.09799e+08	7.54703e+07	2.66746e+08	9.03671e+07	1.00577e+08	1.07869e+08	1.58478e+08	1.26035e+08	2.93108e+08	2.31837e+08	1.11073e+08	9.30041e+07	1.11543e+08	1.59429e+08	1.36189e+06	1.13425e+08	1.80471e+08	2.00255e+08	2.299e+08	7.93344e+07	1.34833e+08	3.09325e+08	1.76234e+08	1.90201e+08	764281	3.27672e+08
PC (17:0/17:0)	C42 H84 N O8 P	761.593	10.063	762.601	No results	Full match	No results	Lipids and lipid-like molecules	Glycerophospholipids	Glycerophosphocholines	Phosphocholines	1.38237e+08	1.4423e+08	8.89675e+07	8.06595e+07	1.3404e+08	1.15609e+08	1.09223e+08	8.32415e+07	6.70712e+07	9.9438e+07	4.06227e+07	4.03161e+07	5.24778e+07	8.19654e+07	7.14496e+07	1.28622e+08	1.45173e+08	7.19675e+07	5.43483e+07	1.11361e+08	1.4872e+08	1.82566e+08	6.27999e+07	7.99605e+07	1.36098e+08	2.34131e+08	1.96578e+08	2.25732e+08	2.74649e+08	1.48946e+08	1.30058e+08	1.26385e+08	1.5735e+08	1.83323e+08	2.26857e+08	1.94143e+08	1.41725e+07	1.14374e+08
PC (20:1/22:6)	C50 H86 N O8 P	859.603	7.829	860.611	No results	Invalid mass	No results	Lipids and lipid-like molecules	Glycerophospholipids	Glycerophosphocholines	Phosphocholines	507806	242004	330322	318970	113595	150367	143646	132045	191351	134440	200011	174719	151375	193016	167035	134151	200776	125524	252476	105022	531450	110104	181936	229502	115281	113352	160005	298649	274576	273401	136463	190223	113454	374602	600770	359117	902335	322723
PC (14:0e/17:0)	C39 H80 N O7 P	705.574	11.022	706.582	No results	Invalid mass	No results	Lipids and lipid-like molecules	Glycerophospholipids	Glycerophosphocholines	Phosphocholines	4.8763e+07	4.74738e+07	2.26458e+07	3.46609e+07	2.86488e+07	2.82553e+07	1.85613e+07	2.21229e+07	1.78795e+07	1.50534e+07	1.74983e+07	2.00901e+07	2.35849e+07	2.57286e+07	3.06079e+07	3.39466e+07	3.16003e+07	3.95192e+07	3.59981e+07	2.6257e+07	4.0892e+07	3.54586e+07	3.43759e+07	3.26146e+07	4.179e+07	4.21637e+07	3.21488e+07	3.2076e+07	2.40974e+07	2.91513e+07	4.21901e+07	3.47972e+07	3.32221e+07	3.37658e+07	4.46565e+07	3.66294e+07	3.20938e+07	3.41238e+07
C-8 Ceramide-1-phosphate	C26 H52 N O6 P	505.354	10.551	506.361	Full match	No results	No results	Lipids and lipid-like molecules	Sphingolipids	Phosphosphingolipids	Phosphosphingolipids	4.04521e+06	1.93226e+06	4.99296e+06	7.61562e+06	5.98582e+06	7.36164e+06	6.70376e+06	6.30945e+06	6.6127e+06	4.34426e+06	4.81207e+06	4.8561e+06	8.58218e+06	7.7464e+06	9.08393e+06	9.11928e+06	3.74467e+07	7.71357e+06	7.85931e+06	1.06328e+07	6.32941e+06	8.49583e+06	9.87015e+06	1.10362e+07	8.38844e+06	8.24048e+06	8.99576e+06	9.58374e+06	7.99614e+06	7.65967e+06	9.19085e+06	1.09316e+07	9.17575e+06	9.01767e+06	1.2121e+07	1.41771e+07	9.84547e+06	8.54063e+06
Homosildenafil	C23 H32 N6 O4 S	488.223	5.454	489.23	Invalid mass	No results	No results	Benzenoids	Benzene and substituted derivatives	Benzenesulfonamides	Benzenesulfonamides	3.53095e+06	2.44828e+06	3.00348e+07	3.08594e+07	2.75918e+06	5.56575e+06	2.67897e+07	3.40343e+07	1.26085e+07	1.02464e+07	1.81087e+07	1.88636e+07	1.43607e+07	7.86338e+06	5.90727e+06	5.57605e+06	8.80333e+06	1.28761e+07	1.96406e+07	2.42164e+07	7.13887e+06	9.29935e+06	1.31975e+07	1.35665e+07	2.14673e+07	1.8264e+07	5.46997e+06	5.44092e+06	1.26899e+07	1.02553e+07	5.61284e+06	5.83019e+06	4.18265e+06	4.28775e+06	3.22419e+06	5.7695e+06	4.55841e+06	5.31981e+06
PC (20:5e/18:3)	C46 H78 N O7 P	787.539	7.444	788.546	No results	Invalid mass	No results	Lipids and lipid-like molecules	Glycerophospholipids	Glycerophosphocholines	Phosphocholines	579415	1.81827e+06	1.85121e+06	1.97558e+06	2.12206e+06	708002	618098	1.21322e+06	563321	710995	722190	727300	1.12801e+06	818364	665854	559648	1.71257e+06	1.73044e+06	2.23146e+06	2.71818e+06	1.32599e+06	4.38041e+06	3.52116e+06	2.67498e+06	2.28466e+06	1.67916e+06	716389	1.02933e+06	797688	401764	915130	1.40484e+06	925293	903918	3.18974e+06	2.79754e+06	1.13508e+06	1.74761e+06
PC (20:2/20:2)	C48 H88 N O8 P	815.638	9.276	816.645	No results	Invalid mass	No results	Lipids and lipid-like molecules	Glycerophospholipids	Glycerophosphocholines	Phosphocholines	3.43007e+06	4.03994e+06	2.8288e+06	2.21801e+06	2.58322e+06	2.78791e+06	1.4162e+06	2.02488e+06	883008	1.43131e+06	1.46381e+06	511825	3.94906e+06	2.94911e+06	1.99619e+06	1.57098e+06	1.722e+06	2.38386e+06	2.10812e+06	2.21839e+06	1.58911e+06	3.19473e+06	3.16124e+06	3.34885e+06	3.76003e+06	2.52782e+06	1.93317e+06	2.90911e+06	4.86163e+06	5.31482e+06	3.85276e+06	3.85562e+06	3.05941e+06	3.56349e+06	5.16026e+06	4.43159e+06	3.98714e+06	5.2887e+06
Coenzyme Q2	C19 H26 O4	318.18	7.295	319.188	Invalid mass	No results	No results	Lipids and lipid-like molecules	Prenol lipids	Quinone and hydroquinone lipids	Ubiquinones	946272	828972	261665	268311	820989	551552	367804	382237	341576	462130	466804	446404	424683	497106	405724	319947	412522	599498	282462	402207	1.25402e+06	1.18991e+06	3.42154e+06	4.50877e+06	846179	734279	3.05094e+06	3.2073e+06	3.10582e+06	3.07982e+06	1.41857e+06	2.02072e+06	3.28616e+06	4.17124e+06	1.12833e+06	1.11669e+06	1.93584e+06	3.12029e+06
7-Ketocholesterol	C27 H44 O2	400.334	8.582	401.341	No results	No results	Full match	Lipids and lipid-like molecules	Steroids and steroid derivatives	Cholestane steroids	Cholesterols and derivatives	3.23266e+06	3.95825e+06	1.17229e+06	1.62047e+06	2.7087e+06	3.08853e+06	1.04153e+06	1.30885e+06	1.14477e+06	495423	1.05624e+06	1.06698e+06	1.1439e+06	1.34727e+06	1.07295e+06	789053	815951	818935	668848	601063	665482	673369	1.41373e+06	1.42462e+06	1.37705e+06	1.27379e+06	1.10036e+06	1.33355e+06	781538	695523	762061	1.01958e+06	831553	1.01738e+06	702962	1.01374e+06	699299	1.32891e+06
SM (d19:3/22:2)	C46 H85 N2 O6 P	770.639	10.314	771.646	No results	Invalid mass	No results	Lipids and lipid-like molecules	Sphingolipids	Phosphosphingolipids	Phosphosphingolipids	1.50822e+06	1.27347e+06	1.11745e+06	1.06214e+06	895029	992055	1.66181e+06	822127	2.95535e+06	2.22474e+06	7.98694e+06	7.1537e+06	9.03443e+06	9.82413e+06	1.74949e+06	1.13918e+06	7.2048e+06	9.32165e+06	1.61294e+06	2.15024e+06	7.2561e+06	7.5367e+06	6.03018e+06	9.46683e+06	1.54491e+06	2.04811e+06	7.84463e+06	7.01812e+06	1.10682e+07	1.17119e+07	1.87582e+06	1.95343e+06	1.91315e+06	1.82496e+06	9.14062e+06	8.22067e+06	1.2986e+07	1.03462e+07
PC (16:1e/22:6)	C46 H80 N O7 P	789.567	10.028	790.575	No results	Full match	No results	Lipids and lipid-like molecules	Glycerophospholipids	Glycerophosphocholines	Phosphocholines	6.16684e+07	6.97254e+07	5.14524e+07	4.82208e+07	4.18298e+07	6.75467e+07	4.07398e+07	2.28747e+07	1.75097e+07	1.93553e+07	1.18575e+07	1.40007e+06	1.22573e+07	4.02959e+07	7.63977e+07	7.0315e+07	8.40716e+07	7.07189e+07	4.39982e+07	3.72671e+07	8.30098e+07	8.39299e+07	4.55385e+07	4.97767e+07	5.45536e+07	4.32966e+07	3.59223e+07	2.61464e+07	4.0211e+07	4.01608e+07	2.55159e+07	2.69095e+07	4.86788e+07	3.42713e+07	3.08861e+07	2.53311e+07	2.5516e+07	2.3338e+07
PC (16:0/19:0)	C43 H86 N O8 P	775.608	11.73	776.615	No results	Full match	No results	Lipids and lipid-like molecules	Glycerophospholipids	Glycerophosphocholines	Phosphocholines	1.25382e+07	1.75215e+07	1.60897e+07	1.47483e+07	1.5896e+07	1.30225e+07	1.24536e+07	1.1817e+07	9.49184e+06	9.09585e+06	8.72798e+06	1.08166e+07	7.00797e+06	2.28789e+06	5.23515e+06	8.15236e+06	1.01824e+07	1.7797e+07	1.50034e+07	1.10919e+07	1.66264e+07	2.20092e+07	1.4634e+07	3.37234e+06	1.23681e+07	2.61624e+07	2.00139e+07	1.84504e+07	1.31036e+07	1.77639e+07	2.83825e+07	3.23355e+07	2.02159e+07	3.18516e+07	3.46297e+07	2.61819e+07	2.38275e+07	8.9717e+07
Oleoyl-L-alpha-lysophosphatidic acid	C21 H40 Na O7 P	458.242	6.892	459.249	No results	No results	Full match	Lipids and lipid-like molecules	Glycerophospholipids	Glycerophosphates	1-acylglycerol-3-phosphates	1.18268e+06	1.32778e+06	610102	806117	1.32067e+06	839768	479735	1.1823e+06	1.17292e+06	1.3307e+06	809412	1.54253e+06	1.36084e+06	1.03224e+06	1.91203e+06	731045	2.1698e+06	2.0225e+06	1.07325e+06	996121	1.9676e+06	1.82817e+06	1.5266e+06	989686	1.25256e+06	1.27554e+06	1.09153e+06	1.06023e+06	1.3047e+06	1.10934e+06	984987	840013	1.52628e+06	643718	1.0665e+06	489202	730525	542056
D-Erythro-sphingosine 1-phosphate	C18 H38 N O5 P	379.249	8.657	380.256	No results	Full match	No results	Lipids and lipid-like molecules	Sphingolipids	Phosphosphingolipids	Phosphosphingolipids	1.24108e+08	1.2949e+08	1.68558e+08	1.56558e+08	7.44293e+07	9.4649e+07	1.28603e+08	1.78567e+08	1.22115e+08	8.33217e+07	2.41508e+08	2.42999e+08	2.27681e+08	2.16503e+08	2.93836e+08	2.35244e+08	4.85005e+07	4.32932e+07	1.55855e+08	2.44776e+08	5.73658e+07	5.46607e+07	5.40347e+07	6.42709e+07	1.00652e+08	9.9671e+07	9.4347e+07	9.34363e+07	7.56854e+07	7.59985e+07	9.55186e+07	8.51008e+07	8.75945e+07	9.67221e+07	7.34749e+07	7.73691e+07	1.05901e+08	1.08024e+08
PC (22:4e/16:1)	C46 H84 N O7 P	793.599	6.862	794.605	No results	Full match	No results	Lipids and lipid-like molecules	Glycerophospholipids	Glycerophosphocholines	Phosphocholines	4.71652e+06	6.37601e+06	5.17455e+06	5.03951e+06	2.95327e+06	1.50221e+06	1.41627e+06	2.36334e+06	358250	880329	925830	2.23584e+06	828175	919016	1.95474e+06	2.75874e+06	3.68598e+06	4.16107e+06	4.19336e+06	5.73771e+06	2.61101e+06	7.81321e+06	8.6659e+06	7.81004e+06	4.72561e+06	3.30611e+06	2.92847e+06	2.03671e+06	1.97197e+06	2.1411e+06	731685	2.7606e+06	3.27985e+06	3.71316e+06	5.05683e+06	3.76499e+06	3.17974e+06	3.2297e+06
PC (12:0/12:0)	C32 H64 N O8 P	621.437	11.39	622.444	No results	Full match	No results	Lipids and lipid-like molecules	Glycerophospholipids	Glycerophosphocholines	Phosphocholines	1.80159e+06	798973	3.06535e+06	3.03905e+06	2.40686e+06	1.33061e+06	3.92734e+06	5.1936e+06	1.54841e+06	1.29527e+06	1.26312e+06	1.29154e+06	1.6284e+06	879371	845072	1.87018e+06	1.42374e+06	875968	1.13259e+06	827697	975214	1.23304e+06	1.65711e+06	833985	1.44419e+06	1.49647e+06	1.16449e+06	1.43732e+06	992520	904446	1.59295e+06	1.01827e+06	622901	1.10486e+06	1.31652e+06	1.46091e+06	1.33294e+06	1.25222e+06
FRH	C21 H30 N8 O4	458.241	9.385	459.249	Full match	No results	No match					2.58557e+07	2.62561e+07	2.85162e+07	2.87674e+07	1.66342e+07	2.24022e+07	2.26645e+07	2.00632e+07	1.418e+07	1.48541e+07	2.03002e+07	1.66892e+07	1.48096e+07	3.79959e+07	3.33642e+07	2.61254e+07	2.86424e+07	2.39046e+07	2.95897e+07	3.34547e+07	2.23134e+07	2.19945e+07	2.18027e+07	2.46029e+07	2.5918e+07	2.84918e+07	2.0941e+07	2.26692e+07	2.59652e+07	2.52591e+07	1.72895e+07	1.67835e+07	1.17456e+07	1.30156e+07	2.00298e+07	1.6739e+07	2.03527e+07	2.26182e+07
PC (18:3e/22:4)	C48 H84 N O7 P	817.602	11.268	818.61	No results	Full match	No results	Lipids and lipid-like molecules	Glycerophospholipids	Glycerophosphocholines	Phosphocholines	2.22634e+07	1.49816e+07	8.78495e+06	1.7416e+06	1.59481e+07	2.78268e+07	2.87883e+07	3.33705e+07	2.88548e+07	2.78306e+07	5.72584e+07	1.08649e+08	3.82838e+07	2.4287e+07	3.40736e+07	3.23782e+07	2.56461e+07	3.88413e+07	2.85414e+07	2.10548e+07	2.89108e+07	4.47742e+07	2.62761e+07	2.22439e+07	2.68087e+07	1.42123e+06	9.60122e+07	6.34227e+07	2.64862e+07	6.26066e+07	5.83768e+07	5.40579e+07	4.5584e+07	4.76018e+07	3.40598e+07	2.27572e+07	7.16262e+06	2.01801e+07
Milbemycin A4 oxime	C32 H45 N O7	537.299	8.805	538.306	No results	Invalid mass	No results	Phenylpropanoids and polyketides	Macrolides and analogues	Milbemycins	Milbemycins	586340	357393	1.19585e+06	1.55782e+06	2.92908e+06	2.19165e+06	415248	1.47078e+06	897134	654805	95139.8	470328	3.13639e+06	2.91583e+06	2.42894e+06	1.34578e+06	677405	719092	1.58059e+06	2.00847e+06	453326	367526	641404	903734	1.1367e+06	964271	716791	867340	2.8698e+06	6.12925e+06	820229	1.06356e+06	797958	875793	639763	416990	1.19324e+06	1.68243e+06
Morphine	C17 H19 N O3	285.131	6.915	286.139	Invalid mass	No results	No results	Alkaloids and derivatives	Morphinans	Not available	Morphinans	298744	348656	886269	774396	332179	407882	655742	924189	294499	370530	679636	747697	435259	438994	362609	318246	1.8571e+06	1.75095e+06	278407	259488	2.26751e+06	2.38076e+06	1.26977e+06	1.4576e+06	542422	312907	859635	750650	1.54568e+06	1.34233e+06	1.09293e+06	1.16125e+06	2.35672e+06	2.47682e+06	865592	739486	4.23069e+06	4.20917e+06
Homo-Gamma-Linolenic Acid (C20:3)	C20 H34 O2	306.255	8.639	307.262	No results	No results	Full match	Lipids and lipid-like molecules	Fatty Acyls	Fatty acids and conjugates	Long-chain fatty acids	311021	333413	1.13029e+06	1.22658e+06	239312	334335	1.31072e+06	2.1559e+06	350254	467188	1.89858e+06	1.73941e+06	1.11027e+06	868951	478841	555992	1.01169e+06	632563	359223	701865	583159	379967	773012	641345	916292	1.19485e+06	699639	599761	938562	977330	505638	522164	661931	939857	1.13173e+06	1.34389e+06	584312	1.33368e+06
4,4'-dimethoxy[1,1'-biphenyl]-2-carbonitrile	C15 H13 N O2	239.092	9.172	240.099	Invalid mass	No results	No results					8.29903e+06	1.21151e+07	2.47461e+07	2.76909e+07	1.89156e+07	2.0964e+07	1.85816e+07	2.34873e+07	2.2422e+07	2.00862e+07	2.07339e+07	2.04851e+07	3.55778e+07	3.39349e+07	3.28951e+07	3.56202e+07	2.94121e+07	2.14691e+07	2.63684e+07	3.68135e+07	1.87303e+07	1.95934e+07	2.04788e+07	2.33206e+07	2.65828e+07	3.22284e+07	1.878e+07	1.86754e+07	2.66763e+07	2.84009e+07	2.04531e+07	1.9181e+07	1.48312e+07	1.57125e+07	1.65133e+07	1.91091e+07	2.21736e+07	2.34533e+07
4-morpholinobenzoic acid	C11 H13 N O3	207.089	5.177	208.097	Full match	No results	Full match					1.56176e+06	1.37459e+06	1.09544e+07	8.15071e+06	2.1585e+06	2.03634e+06	6.71223e+06	7.85237e+06	1.90211e+07	2.26317e+07	2.32179e+07	2.50947e+07	2.84312e+07	3.32996e+07	5.42808e+07	4.24132e+07	3.64351e+07	3.66706e+07	6.47947e+06	5.32169e+06	1.16387e+07	1.21717e+07	1.26968e+07	1.41713e+07	1.52478e+07	8.49893e+06	1.20093e+07	1.20373e+07	4.94028e+06	4.90105e+06	1.07655e+07	1.05983e+07	4.77721e+06	4.64437e+06	7.34321e+06	3.60297e+06	1.07855e+07	1.03571e+07
SM (d14:0/22:1)	C41 H83 N2 O6 P	730.6	10.632	731.606	No results	Full match	No results	Lipids and lipid-like molecules	Sphingolipids	Phosphosphingolipids	Phosphosphingolipids	2.6405e+07	2.69744e+07	2.02793e+07	8.49848e+06	3.40129e+07	2.17216e+07	3.52693e+07	5.59541e+07	1.04417e+08	2.48021e+07	9.66639e+07	7.35843e+07	3.35891e+07	2.80831e+07	3.92374e+07	2.93797e+07	2.47849e+07	2.15735e+07	3.20258e+07	3.30531e+07	2.6156e+07	3.64732e+07	2.77754e+07	2.60551e+07	7.61001e+06	3.51941e+07	3.66075e+07	4.96615e+07	4.48253e+07	4.67362e+07	3.6152e+07	3.02264e+07	5.11757e+07	5.05599e+07	2.08862e+07	2.49967e+07	3.38333e+07	4.15971e+07
2-[(3S)-1-(2-Methylbenzyl)-3-pyrrolidinyl]-1H-imidazo[4,5-b]pyridine	C18 H20 N4	292.171	9.792	293.178	Invalid mass	No results	No results	Organoheterocyclic compounds	Imidazopyridines	Not available	Imidazopyridines	1.06704e+07	1.25619e+07	1.1303e+07	6.71768e+06	7.21111e+06	1.18192e+07	6.77478e+06	8.35777e+06	1.39563e+07	1.2384e+07	1.78272e+07	1.38802e+07	9.79033e+06	1.57075e+07	1.67597e+07	1.3435e+07	8.61068e+06	8.22826e+06	1.64078e+07	1.89378e+07	2.46769e+07	2.49516e+07	9.18344e+06	9.22667e+06	1.36185e+07	1.34968e+07	3.46336e+07	3.55792e+07	5.18134e+07	4.82735e+07	1.69378e+07	1.63186e+07	4.36846e+07	5.23015e+07	1.16137e+07	1.51844e+07	4.99576e+07	5.13221e+07
PC (20:5e/18:0)	C46 H84 N O7 P	793.599	11.056	794.606	No results	Full match	No results	Lipids and lipid-like molecules	Glycerophospholipids	Glycerophosphocholines	Phosphocholines	2.55453e+07	2.39546e+07	1.50748e+07	2.44434e+07	8.25202e+06	7.09842e+06	2.54963e+07	3.18886e+07	5.27652e+06	3.11924e+06	2.30509e+07	3.15555e+07	2.49833e+07	9.30972e+06	3.21689e+07	3.92603e+07	2.40869e+07	1.76154e+07	3.75517e+07	2.86353e+07	1.28672e+07	2.9957e+07	3.15535e+07	3.61234e+07	3.29977e+07	2.9422e+07	2.05811e+07	1.94413e+07	2.49991e+07	2.5148e+07	1.47201e+07	2.42746e+07	2.50666e+07	2.77059e+07	1.92153e+07	1.59927e+07	1.06699e+07	1.25575e+07
3-phenyl-5-[3-(trifluoromethyl)-1H-pyrazol-1-yl]-1,2,4-thiadiazole	C12 H7 F3 N4 S	296.039	9.372	297.046	Invalid mass	No results	No results					1.09007e+07	5.25277e+06	5.10935e+06	5.2546e+06	5.10787e+06	4.75479e+06	3.64432e+06	5.39336e+06	2.92831e+06	4.71094e+06	1.45775e+07	3.99561e+06	5.2136e+06	6.16635e+06	4.55725e+06	5.27121e+06	5.20948e+06	5.55328e+06	3.49611e+06	3.79845e+06	1.22183e+07	5.51435e+06	5.26199e+06	1.86367e+07	2.0692e+07	7.50294e+06	4.18553e+06	4.93667e+06	3.94035e+06	5.51973e+06	1.44167e+07	5.45381e+06	5.16092e+06	4.9332e+06	8.36192e+06	7.22923e+06	5.06453e+06	4.85502e+06
PC (19:1/20:5)	C47 H82 N O8 P	819.575	10.079	820.583	No results	Full match	No results	Lipids and lipid-like molecules	Glycerophospholipids	Glycerophosphocholines	Phosphocholines	4.1571e+07	3.80542e+07	2.6275e+07	2.89199e+07	4.75836e+07	3.73798e+07	5.21137e+07	4.06352e+07	3.09942e+07	2.53404e+07	3.40627e+07	2.77503e+07	2.99225e+07	3.57992e+07	1.42075e+07	3.188e+07	2.98241e+07	4.11359e+07	4.07346e+07	4.52301e+07	3.78507e+07	4.31646e+07	3.86813e+07	3.64044e+07	4.25809e+07	5.483e+07	6.1237e+07	5.71666e+07	4.07392e+07	6.09071e+07	7.28117e+07	5.11109e+07	5.4803e+07	5.89203e+07	7.34409e+07	7.23477e+07	5.02697e+07	4.39194e+07
Azetidine-2-carboxylic acid	C4 H7 N O2	101.048	5.234	102.055	No results	No results	Full match	Organic acids and derivatives	Carboxylic acids and derivatives	Amino acids, peptides, and analogues	Alpha amino acids	1.60945e+06	819892	392873	395279	3.44463e+06	2.59476e+06	466641	421260	1.40139e+06	1.30692e+06	1.30616e+06	1.35252e+06	2.47789e+06	1.95453e+06	1.52238e+06	1.07143e+06	711342	675339	815823	1.24776e+06	424530	438136	498368	521267	762631	595521	514476	588351	465420	518179	564484	601976	594208	615238	535603	696046	373775	532184
PC (17:1/18:1)	C43 H82 N O8 P	1543.15	11.735	772.583	No results	Invalid mass	No results	Lipids and lipid-like molecules	Glycerophospholipids	Glycerophosphocholines	Phosphocholines	3.00673e+06	3.94632e+06	2.9118e+06	782110	2.55839e+06	1.39495e+06	1.29684e+06	1.24731e+06	1.72994e+06	1.08459e+06	754629	850504	1.22522e+06	1.47573e+06	1.26315e+06	858823	1.9529e+06	493633	802976	2.16384e+06	3.0666e+06	1.33728e+06	936788	236441	2.12959e+06	7.26873e+06	5.05247e+06	1.57811e+06	291442	3.39802e+06	4.71982e+06	780601	1.09524e+06	1.34055e+07	7.05525e+06	4.32814e+06	3.967e+06	4.17675e+06
PC (14:1e/7:0)	C29 H58 N O7 P	563.395	10.804	564.402	No results	Full match	No results	Lipids and lipid-like molecules	Glycerophospholipids	Glycerophosphocholines	Phosphocholines	950723	997785	1.41594e+06	1.32066e+06	1.64216e+06	1.89313e+06	1.5115e+06	1.70499e+06	1.07885e+06	1.38685e+06	916445	1.09655e+06	1.43588e+06	1.4763e+06	1.28329e+06	1.96227e+06	1.18296e+06	974047	1.11389e+06	1.0378e+06	573714	1.0321e+06	1.48093e+06	1.15822e+06	2.14454e+06	1.98658e+06	1.28461e+06	1.20876e+06	1.27269e+06	1.43309e+06	993792	1.35552e+06	665161	994387	1.50957e+06	1.22686e+06	874924	801083
6,7,8-trimethoxy-2-(2-phenoxy-3-pyridyl)-4H-3,1-benzoxazin-4-one	C22 H18 N2 O6	444.077	9.514	445.084	Invalid mass	No results	No results					1.09564e+06	2.42961e+06	408865	1.88804e+06	243979	428470	385438	367586	371375	249621	364865	436672	340262	1.24876e+06	433602	1.1414e+06	434205	1.33142e+06	409155	1.58264e+06	721336	1.04578e+06	3.75656e+06	8.61734e+06	1.17369e+06	495957	286869	300799	381592	585695	353063	1.20569e+06	347638	1.73398e+06	336828	607660	343764	1.73986e+06
PC (14:0e/20:2)	C42 H82 N O7 P	743.584	11.788	744.591	No results	Full match	No results	Lipids and lipid-like molecules	Glycerophospholipids	Glycerophosphocholines	Phosphocholines	9.49475e+06	8.59553e+06	7.89838e+06	2.81407e+06	4.20575e+06	5.48419e+06	2.32098e+06	2.12767e+06	3.66286e+06	5.31248e+06	2.53714e+07	4.73546e+06	7.84076e+06	8.59991e+06	7.08696e+06	5.91009e+06	7.08332e+06	1.36985e+07	5.66805e+06	4.00712e+06	1.23309e+07	1.11043e+07	8.4362e+06	3.69306e+06	4.48003e+06	6.15578e+06	4.84203e+06	4.12195e+06	4.31754e+06	2.41512e+06	7.56372e+06	5.64769e+06	4.04484e+06	4.10777e+06	4.76541e+06	5.47691e+06	6.16188e+06	6.94518e+06
Thymopentin	C30 H49 N9 O9	679.364	6.802	680.37	No results	No results	Full match	Organic acids and derivatives	Carboxylic acids and derivatives	Amino acids, peptides, and analogues	Oligopeptides	126516	296630	518559	484341	576781	157056	300016	313611	881872	539368	325534	338399	1.02466e+06	705226	612487	376865	848262	723389	1.09929e+06	510693	616694	457004	479727	344037	387849	503932	322188	143833	363891	232094	748144	633864	212530	418217	1.03309e+06	729604	277221	541734
PC (22:3e/18:3)	C48 H86 N O7 P	819.613	10.62	820.62	No results	Full match	No results	Lipids and lipid-like molecules	Glycerophospholipids	Glycerophosphocholines	Phosphocholines	2.82694e+07	2.74743e+07	2.77959e+06	6.37495e+06	1.95863e+07	9.79441e+06	1.78085e+07	1.64985e+07	3.22577e+07	2.77212e+07	1.27794e+07	4.73795e+07	1.94376e+07	2.46038e+07	1.3262e+07	1.07326e+07	5.42537e+06	6.41588e+06	8.2611e+06	7.79082e+06	3.11679e+07	2.81482e+06	1.41205e+07	2.40591e+07	2.72534e+07	2.18617e+07	6.60064e+07	7.25762e+07	7.70764e+07	7.4843e+07	3.90521e+07	4.34961e+07	7.19468e+07	323228	3.43234e+07	3.90777e+07	5.64303e+07	6.8813e+07
allantoate	C4H7N4O4-	175.12	1.375	176.127	No results	No results	Full match	Organic acids and derivatives	Carboxylic acids and derivatives	Amino acids, peptides, and analogues	N-carbamoyl-alpha amino acids	242912	427998	533715	295999	398438	191134	303903	654384	259046	294166	308480	541918	287052	375518	331610	305490	833359	632074	218624	283905	213073	202714	924517	526776	611397	676225	520963	442917	321724	226953	674223	782145	580406	305708	436552	1.25644e+06	544596	369759
N-Oleoyl dopamine	C26 H43 N O3	439.306	8.57	440.314	Invalid mass	No results	No results	Benzenoids	Phenols	Benzenediols	N-acyldopamines	1.97777e+06	1.94785e+06	1.45159e+06	1.41249e+06	1.33205e+06	2.23392e+06	1.17168e+06	1.58033e+06	994560	970959	3.58174e+06	3.17741e+06	2.0735e+06	2.23547e+06	2.01275e+06	1.93616e+06	3.92816e+06	3.91109e+06	2.79499e+06	3.60941e+06	1.86788e+06	1.39584e+06	3.01305e+06	3.72891e+06	3.45068e+06	3.26781e+06	929893	2.21748e+06	3.8391e+06	3.9557e+06	2.1519e+06	2.06748e+06	1.50789e+06	994575	1.4643e+06	1.06915e+06	1.49661e+06	1.42038e+06
6-(Methylthio)purine	C6 H6 N4 S	206.025	6.073	207.033	Invalid mass	No results	No results	Organoheterocyclic compounds	Imidazopyrimidines	Purines and purine derivatives	6-thiopurines	438217	748719	718809	726735	700260	336346	810190	562008	475396	602237	1.19768e+06	730199	2.45534e+06	1.05741e+06	1.31603e+06	881775	897328	1.20422e+06	1.41351e+06	1.14233e+06	1.24481e+06	1.10771e+06	2.08494e+06	2.48955e+06	2.96153e+06	2.60803e+06	808948	622218	791536	1.03168e+06	1.70893e+06	1.47985e+06	620359	755107	3.66275e+06	6.8027e+06	817210	800724
Orlistat	C29 H53 N O5	533.35	9.619	534.356	Invalid mass	No match	No results	Organic acids and derivatives	Carboxylic acids and derivatives	Amino acids, peptides, and analogues	Leucine and derivatives	1.02707e+06	845323	1.00214e+06	1.35218e+06	940503	1.11521e+06	808539	1.08614e+06	717940	628537	899036	1.47443e+06	1.09511e+06	1.3607e+06	1.14669e+06	1.18283e+06	6.08158e+06	1.27858e+07	1.6197e+06	2.17514e+06	651923	620877	1.15684e+07	1.57168e+07	715397	977652	4.56198e+06	4.6743e+06	945545	983465	7.56767e+06	8.13887e+06	2.53214e+06	2.95273e+06	4.39445e+06	4.75571e+06	644793	1.22933e+06
PC (18:0e/2:0)	C28 H58 N O7 P	551.395	10.815	552.403	No results	Full match	Full match	Lipids and lipid-like molecules	Glycerophospholipids	Glycerophosphocholines	Phosphocholines	3.08975e+06	2.57875e+06	4.11442e+06	4.17801e+06	8.3028e+06	5.1931e+06	6.86647e+06	6.6264e+06	4.36829e+06	4.49355e+06	4.19266e+06	5.58484e+06	1.26292e+07	1.31262e+07	7.05246e+06	9.5489e+06	6.28507e+06	5.07853e+06	8.73219e+06	8.32451e+06	1.25182e+06	3.50534e+06	6.16732e+06	5.49714e+06	7.9857e+06	5.53785e+06	6.8524e+06	7.20639e+06	1.20358e+07	1.15793e+07	2.87664e+06	2.27e+06	2.94482e+06	2.42182e+06	2.12588e+06	3.39027e+06	3.28111e+06	3.55248e+06
PC (18:1/18:2)	C44 H82 N O8 P	783.578	10.623	784.585	No results	Full match	No results	Lipids and lipid-like molecules	Glycerophospholipids	Glycerophosphocholines	Phosphocholines	2.56739e+09	2.46421e+09	1.59402e+09	1.17034e+09	1.90235e+09	2.11777e+09	3.02904e+09	2.15117e+09	3.70445e+09	4.32269e+09	2.91855e+09	3.43395e+09	1.91704e+09	1.96558e+09	1.70079e+09	2.70786e+09	1.38378e+09	1.98334e+09	2.19099e+09	1.6585e+09	3.06022e+09	3.27706e+09	1.87947e+09	1.32729e+09	2.15087e+09	2.14394e+09	2.5204e+09	2.54557e+09	2.34536e+09	3.28756e+09	2.812e+09	2.97771e+09	4.04017e+09	2.78203e+09	1.61125e+09	1.44245e+09	2.38657e+09	2.13418e+09
4,6,8-trihydroxy-7-methoxy-3-methyl-3,4-dihydro-1H-2-benzopyran-1-one	C11 H12 O6	262.049	6.554	263.056	Invalid mass	No results	No results					1.08645e+07	4.73494e+07	9.01165e+06	2.68436e+07	5.56929e+07	8.63678e+07	9.15793e+06	1.85702e+07	8.74171e+07	8.67862e+07	1.72169e+07	3.11063e+07	1.44482e+07	5.04196e+07	1.31854e+07	3.89936e+07	2.78605e+07	5.65435e+07	1.26735e+07	2.03613e+07	6.21402e+07	1.10628e+08	2.16899e+08	2.09165e+08	3.11761e+07	5.29366e+07	6.75916e+08	7.99121e+08	2.18528e+07	1.9978e+07	1.94398e+07	5.77544e+07	1.47716e+07	4.78862e+07	1.864e+07	4.427e+07	2.89339e+07	5.2954e+07
Methanandamide	C23 H39 N O2	361.295	10.151	362.302	Invalid mass	No results	No results	Lipids and lipid-like molecules	Fatty Acyls	Fatty amides	N-acyl amines	7.00952e+06	7.61312e+06	5.86947e+06	4.98405e+06	4.01685e+06	3.98542e+06	4.34387e+06	4.25403e+06	1.06999e+07	9.5097e+06	2.61583e+07	2.68994e+07	2.57543e+07	2.32455e+07	7.86108e+06	6.23986e+06	2.34391e+07	2.25149e+07	9.92208e+06	1.2161e+07	2.31113e+07	2.57858e+07	2.3118e+07	2.94279e+07	8.38225e+06	9.56542e+06	2.09951e+07	2.32968e+07	2.96975e+07	2.88497e+07	9.53118e+06	8.84257e+06	1.02739e+07	1.16199e+07	2.35011e+07	2.7706e+07	3.39009e+07	3.49561e+07
12,13-EODE	C18 H32 O3	296.235	7.949	297.242	No results	No results	Full match					2.08669e+07	2.46578e+07	5.55171e+07	4.72989e+07	2.33907e+07	2.04195e+07	7.53014e+07	8.94835e+07	4.64001e+07	4.89279e+07	7.10397e+07	9.35935e+07	4.16841e+07	3.56378e+07	2.62929e+07	2.28365e+07	3.13325e+07	2.80123e+07	3.32524e+07	2.9635e+07	2.87691e+07	2.61319e+07	2.84155e+07	3.19239e+07	2.99597e+07	2.78625e+07	4.20434e+07	4.31033e+07	5.66267e+07	5.39982e+07	2.72193e+07	2.89255e+07	6.4366e+07	6.65784e+07	3.93633e+07	2.88797e+07	5.67568e+07	8.10452e+07
(1E,4E)-1,5-bis(4-methoxyphenyl)penta-1,4-dien-3-one	C19 H18 O3	316.103	5.374	317.111	Invalid mass	No results	No results					2.43954e+06	1.85464e+06	1.33908e+06	1.02701e+06	4.25249e+06	4.16811e+06	985752	1.47462e+06	661561	496470	596628	470274	315246	306312	544392	556229	207938	218620	284721	470855	149005	166335	213920	232886	421733	308305	295312	283744	170143	227805	334410	318853	265347	325809	300073	286494	248196	283414
PC (20:4/22:6)	C50 H80 N O8 P	853.559	11.044	854.566	No results	Full match	No results	Lipids and lipid-like molecules	Glycerophospholipids	Glycerophosphocholines	Phosphocholines	2.92096e+06	1.67863e+06	367094	1.17124e+06	875297	891007	1.77791e+06	1.38206e+06	1.20852e+06	479803	535782	914187	514290	537287	523923	684248	584818	2.09605e+06	1.43959e+06	943126	1.53026e+06	1.45262e+06	935607	402202	1.95306e+06	1.27992e+06	1.08764e+06	764798	758405	1.3061e+06	649959	393970	898509	398346	836984	434808	414835	1.14546e+06
PC (18:3/18:3)	C44 H76 N O8 P	1555.08	9.182	778.549	No results	Invalid mass	No results	Lipids and lipid-like molecules	Glycerophospholipids	Glycerophosphocholines	Phosphocholines	1.46747e+06	1.15688e+06	547234	339159	285770	314323	276389	208803	213347	253793	383462	324259	430652	390520	366206	305679	604129	550235	528214	493631	824214	621710	988965	1.18702e+06	550965	307530	256759	249289	266514	279875	295526	238899	281525	317036	1.51255e+06	2.46893e+06	1.35861e+06	1.70277e+06
Gatifloxacin	C19 H22 F N3 O4	357.152	6.794	358.159	Invalid mass	No results	No results	Organoheterocyclic compounds	Quinolines and derivatives	Quinoline carboxylic acids	Quinoline carboxylic acids	775580	938709	4.66536e+06	5.07568e+06	1.97985e+06	1.40562e+06	5.80825e+06	4.95929e+06	2.51692e+06	2.35861e+06	3.17132e+06	3.32853e+06	2.36454e+06	1.83786e+06	2.20105e+06	1.62774e+06	4.56659e+06	2.99608e+06	1.24927e+06	1.29931e+06	4.20628e+06	4.51392e+06	2.28707e+06	2.34945e+06	2.41521e+06	2.20699e+06	3.41438e+06	3.14978e+06	3.21618e+06	4.43582e+06	2.63818e+06	4.5132e+06	3.599e+06	3.15292e+06	1.33731e+06	1.14587e+06	5.53969e+06	3.6216e+06
3-(3,4-dimethylphenyl)-3,4-dihydro-1,2,3-benzotriazin-4-one	C15 H13 N3 O	273.084	7.981	274.092	Invalid mass	No results	No results					2.14162e+06	1.94928e+06	3.24033e+06	2.91258e+06	2.60848e+06	2.27059e+06	3.27964e+06	3.01458e+06	2.26049e+06	2.56826e+06	5.87286e+06	7.24599e+06	7.39947e+06	7.02995e+06	8.47245e+06	6.43164e+06	4.68169e+06	3.61907e+06	7.4609e+06	8.81479e+06	1.46255e+06	1.63424e+06	2.19627e+06	2.029e+06	3.25266e+06	2.82666e+06	4.35293e+06	5.29419e+06	8.74923e+06	9.08309e+06	2.96839e+06	3.21617e+06	2.88285e+06	5.52159e+06	3.0399e+06	3.35277e+06	2.91404e+06	2.87696e+06
Muramic acid	C9 H17 N O7	251.1	1.352	252.107	Full match	No results	No results	Organic oxygen compounds	Organooxygen compounds	Carbohydrates and carbohydrate conjugates	Sugar acids and derivatives	3.67271e+07	3.91014e+07	1.16494e+07	1.05899e+07	5.12728e+06	6.23053e+06	9.38987e+06	1.27245e+07	5.74357e+06	6.87752e+06	4.02752e+06	5.0348e+06	1.07337e+07	9.29778e+06	7.92912e+06	8.62746e+06	5.77877e+06	5.09036e+06	4.18745e+06	5.45074e+06	2.92506e+06	2.9639e+06	6.98686e+06	5.02165e+06	5.64715e+06	4.41684e+06	5.6543e+06	8.61809e+06	3.69816e+06	4.71335e+06	8.99457e+06	1.10147e+07	4.46088e+06	4.23155e+06	1.31701e+07	1.70794e+07	6.44303e+06	5.02535e+06
PC (17:0/18:2)	C43 H82 N O8 P	771.579	10.813	772.586	No results	Full match	No results	Lipids and lipid-like molecules	Glycerophospholipids	Glycerophosphocholines	Phosphocholines	1.57322e+08	1.41809e+08	9.92825e+07	7.75401e+07	8.70927e+07	7.41482e+07	9.2011e+07	7.74848e+07	7.60304e+07	9.60991e+07	1.28369e+08	1.35098e+08	1.23241e+08	8.89318e+07	6.03278e+07	8.58253e+07	1.03908e+08	1.53579e+08	1.36117e+08	3.10057e+07	1.58816e+08	2.23615e+08	1.37744e+08	4.61841e+07	8.0263e+07	2.30212e+08	1.64889e+08	9.87021e+07	8.90509e+07	1.88477e+08	1.26726e+08	1.81076e+08	1.22626e+08	2.59063e+08	2.70348e+08	2.07107e+08	1.9656e+08	1.84484e+08
PC (16:2e/16:0)	C40 H78 N O7 P	715.551	11.132	716.559	No results	Full match	No results	Lipids and lipid-like molecules	Glycerophospholipids	Glycerophosphocholines	Phosphocholines	1.7388e+07	1.39022e+07	7.34687e+06	1.90453e+07	4.82627e+07	3.21057e+07	1.11956e+07	1.80566e+07	5.60635e+07	5.14458e+07	2.33711e+07	2.6374e+07	3.53015e+06	1.04669e+07	1.15852e+07	2.17244e+07	1.52977e+07	1.33562e+07	4.65029e+06	4.56874e+06	2.19519e+07	1.23582e+07	3.5303e+06	5.42993e+06	1.14475e+07	1.0873e+07	9.5488e+06	7.05133e+06	7.21403e+06	9.99837e+06	2.08944e+07	1.26892e+07	1.46756e+07	1.11547e+07	1.36372e+07	4.23016e+06	3.1198e+06	7.34846e+06
TNK	C14 H27 N5 O6	343.181	7.099	344.189	Invalid mass	No results	No results					2.49443e+06	2.97146e+06	833978	711066	2.49742e+06	1.99904e+06	800916	834074	452888	465502	449967	392936	387191	362262	272660	214678	242321	202825	203511	229476	226272	260015	727329	597046	226203	212639	342908	259450	491440	489406	490367	290597	203705	304637	247873	246105	261882	224594
PC (2:0/16:3)	C26 H46 N O8 P	1062.6	8.963	532.305	No results	Invalid mass	No results	Lipids and lipid-like molecules	Glycerophospholipids	Glycerophosphocholines	Phosphocholines	1.1986e+06	984733	1.80631e+06	2.88643e+06	1.77793e+06	2.23348e+06	2.04458e+06	1.76835e+06	1.20457e+06	1.39553e+06	1.15916e+06	1.68573e+06	4.65998e+06	3.723e+06	6.0207e+06	4.00544e+06	3.46923e+06	2.76251e+06	3.68947e+06	6.10331e+06	1.1444e+06	1.28762e+06	2.70863e+06	4.78043e+06	3.52947e+06	3.6558e+06	3.67061e+06	3.70541e+06	5.72202e+06	7.33945e+06	2.48378e+06	2.68745e+06	2.02167e+06	2.17655e+06	1.87851e+06	1.96121e+06	2.97314e+06	3.36423e+06
PC (14:0e/8:0)	C30 H62 N O7 P	579.426	7.71	580.434	No results	Full match	No results	Lipids and lipid-like molecules	Glycerophospholipids	Glycerophosphocholines	Phosphocholines	1.74075e+07	9.74531e+06	1.05013e+07	1.70545e+07	2.17544e+07	1.26762e+07	1.4292e+07	1.378e+07	1.35427e+07	9.01289e+06	7.89678e+06	1.31241e+07	1.32631e+07	2.30644e+07	1.85647e+07	2.20897e+07	2.92689e+07	2.42061e+07	1.41346e+07	2.67053e+07	1.22208e+07	1.47862e+07	9.22223e+06	1.48704e+07	1.42925e+07	1.67714e+07	1.52796e+07	1.46526e+07	1.30557e+07	1.59448e+07	1.90224e+07	1.43199e+07	5.73434e+06	1.30453e+07	1.28784e+07	1.29961e+07	1.12388e+07	7.90297e+06
ARH	C15 H26 N8 O4	382.202	8.179	383.21	Invalid mass	No results	No results					235463	269044	287460	310212	239473	246041	386158	363241	483171	489373	440073	505342	365997	410764	380413	310841	438723	389733	278684	278321	260880	271779	4.55065e+06	4.94001e+06	1.61059e+06	1.87484e+06	1.06206e+06	2.22948e+06	3.17339e+06	1.64643e+06	621370	787651	3.19273e+06	3.60376e+06	364381	306948	340381	410318
PC (20:5e/22:6)	C50 H80 N O7 P	1675.11	8.805	838.562	No results	Invalid mass	No results	Lipids and lipid-like molecules	Glycerophospholipids	Glycerophosphocholines	Phosphocholines	296997	429362	310140	322248	260846	321917	283885	153207	155839	157337	292030	1.92402e+06	2.39421e+06	514997	292966	227142	310906	346175	297705	293834	329113	323534	301920	310011	325101	274538	238662	310701	254791	273318	274488	263906	235259	228094	328036	374167	262178	280904
N-(9-oxodecyl)acetamide	C12 H23 N O2	235.154	10.149	236.162	Invalid mass	No results	No results					1.14884e+06	1.55227e+06	1.55168e+06	1.91145e+06	1.02906e+06	1.00324e+06	1.18596e+06	1.36679e+06	3.11737e+06	3.18311e+06	7.38116e+06	9.58755e+06	5.26639e+06	6.09556e+06	1.7519e+06	1.46086e+06	5.66711e+06	6.10585e+06	2.15428e+06	2.64242e+06	4.89806e+06	5.54364e+06	5.01668e+06	6.66666e+06	1.9753e+06	2.15155e+06	4.85403e+06	4.9402e+06	6.26757e+06	6.0576e+06	2.74871e+06	2.42537e+06	2.24729e+06	2.39269e+06	5.91464e+06	8.13402e+06	7.58029e+06	9.52907e+06
Biliverdin	C33 H34 N4 O6	582.248	6.276	583.255	No results	Full match	No results	Organoheterocyclic compounds	Tetrapyrroles and derivatives	Bilirubins	Bilirubins	7.27547e+06	1.1011e+07	1.49346e+07	1.54129e+07	1.38151e+07	1.08255e+07	1.98526e+07	2.08483e+07	5.73231e+06	3.63918e+06	1.03e+07	1.01684e+07	2.77358e+06	2.4453e+06	1.98724e+06	1.86247e+06	1.34602e+06	1.42016e+06	4.35017e+06	4.82176e+06	5.06575e+06	6.0772e+06	6.09403e+06	6.00517e+06	2.54144e+06	1.87394e+06	9.40266e+06	1.00883e+07	3.61994e+06	5.07072e+06	5.19906e+06	4.77221e+06	5.42612e+06	6.4615e+06	2.29904e+06	2.19561e+06	4.90466e+06	4.67449e+06
PC (18:4e/22:6)	C48 H78 N O7 P	789.558	7.546	790.565	No results	Invalid mass	No results	Lipids and lipid-like molecules	Glycerophospholipids	Glycerophosphocholines	Phosphocholines	254412	164264	88623.6	1.19024e+06	193145	172974	155225	175634	150195	663073	368205	318295	154957	535990	142541	118181	132372	222454	642234	100057	170668	153515	110131	212109	106927	105288	282049	74107.4	110570	314194	118530	143039	116156	229184	122034	201450	134889	96063.9
N4-Acetylcytidine	C11 H15 N3 O6	285.095	4.929	286.103	No results	Full match	Full match	Nucleosides, nucleotides, and analogues	Pyrimidine nucleosides	Not available	Pyrimidine nucleosides	2.87293e+07	2.61088e+07	6.44583e+06	4.63527e+06	2.56179e+07	2.00608e+07	5.69978e+06	5.76335e+06	6.45867e+06	6.83548e+06	1.48414e+07	1.71958e+07	2.06517e+07	1.83112e+07	2.15835e+07	1.87634e+07	1.12157e+07	1.25864e+07	4.29267e+06	4.28506e+06	9.37967e+06	9.37784e+06	9.46983e+06	1.00855e+07	4.87871e+06	4.18744e+06	5.04471e+06	6.04449e+06	2.97137e+06	2.22756e+06	1.04812e+07	1.11139e+07	3.60461e+06	3.8734e+06	3.50192e+06	3.10938e+06	3.08226e+06	3.07204e+06
ACar 20:0	C27 H54 N O4	455.397	8.884	456.404	No results	Invalid mass	No results	Lipids and lipid-like molecules	Fatty Acyls	Fatty acid esters	Acyl carnitines	6.80012e+06	6.61062e+06	1.15367e+07	1.19286e+07	3.51503e+06	4.09391e+06	3.29377e+06	6.07975e+06	3.45549e+06	3.39698e+06	6.05597e+06	1.51808e+07	6.76036e+06	5.92543e+06	4.2065e+06	3.65738e+06	4.31847e+06	3.59288e+06	6.72306e+06	7.4936e+06	2.54085e+06	2.79218e+06	4.87347e+06	5.53077e+06	2.61036e+06	3.05809e+06	2.75313e+06	2.65039e+06	4.43792e+06	3.95746e+06	7.59023e+06	6.57214e+06	3.11436e+06	3.13886e+06	3.76292e+06	1.91457e+06	4.91869e+06	4.80485e+06
LSD-d3	C20 H22 [2]H3 N3 O	326.222	9.961	327.229	Invalid mass	No results	No results					5.36163e+08	6.15287e+08	7.51097e+08	5.05894e+08	4.50159e+08	4.66408e+08	5.22133e+08	6.08278e+08	5.1107e+08	5.23924e+08	4.42513e+08	4.2061e+08	4.62317e+08	6.84418e+08	7.84641e+08	6.84756e+08	9.38746e+08	8.12734e+08	6.14495e+08	6.4774e+08	4.59752e+08	4.90224e+08	5.02511e+08	5.42536e+08	8.67209e+08	8.76234e+08	7.48286e+08	2.28119e+08	9.45334e+08	9.84027e+08	4.5698e+08	4.20721e+08	6.7263e+08	6.92952e+08	3.27894e+08	3.61511e+08	7.05919e+08	7.38759e+08
Cyclosporine A	C62 H111 N11 O12	1201.85	11.611	1202.86	Invalid mass	No results	No results	Organic acids and derivatives	Peptidomimetics	Peptoid-peptide hybrids	Cyclosporins	4.66959e+06	3.81273e+06	4.54284e+06	1.44773e+06	2.73703e+06	2.55953e+06	4.79585e+06	2.67778e+06	3.21218e+06	5.43842e+06	4.03199e+06	5.92077e+06	4.38175e+06	3.04509e+06	7.32759e+06	6.18169e+06	4.92207e+06	4.96257e+06	3.24018e+06	4.47758e+06	3.92516e+06	4.47672e+06	6.12051e+06	8.02943e+06	8.2934e+06	9.93362e+06	5.45546e+06	7.10021e+06	6.05354e+06	7.48247e+06	1.14275e+07	7.15768e+06	5.81379e+06	5.94217e+06	7.55588e+06	4.96273e+06	8.5098e+06	3.70386e+06
4-hydroxy-3-(3-methylbut-2-en-1-yl)benzoic acid	C12 H14 O3	206.092	5.824	207.099	Invalid mass	No results	No results					2.00443e+06	2.53069e+06	1.67609e+06	3.49131e+06	4.80194e+06	2.07161e+06	2.78468e+06	1.89395e+06	3.61935e+06	3.52846e+06	4.24895e+06	5.01347e+06	1.77559e+06	950790	3.06409e+06	1.93208e+06	1.84176e+06	1.18652e+06	2.04958e+06	2.43316e+06	1.53714e+06	2.09426e+06	1.23064e+06	1.47915e+06	1.10779e+06	1.4426e+06	972674	1.17776e+06	839326	468692	1.13724e+06	1.09359e+06	870323	1.15457e+06	1.68141e+06	1.59701e+06	1.70028e+06	1.73503e+06
3-hydroxy-3-methylpentanedioic acid	C6 H10 O5	184.035	1.246	185.042	Invalid mass	No results	No results					4.55587e+06	6.06985e+06	4.26125e+06	5.03286e+06	4.85577e+06	4.69019e+06	5.04995e+06	6.12897e+06	5.91696e+06	6.65434e+06	6.21142e+06	5.95703e+06	5.88131e+06	5.54455e+06	4.49519e+06	4.40786e+06	4.87819e+06	4.32088e+06	3.22543e+06	3.05203e+06	3.99326e+06	3.31837e+06	2.9161e+06	5.17556e+06	6.43119e+06	7.24951e+06	1.55248e+07	9.51184e+06	5.77486e+06	3.94071e+06	7.09865e+06	6.82671e+06	4.72683e+06	5.88893e+06	6.82013e+06	8.36891e+06	6.90247e+06	5.38676e+06
Phosphocholine	C5 H14 N O4 P	183.066	9.172	184.073	No results	Full match	No results	Organic nitrogen compounds	Organonitrogen compounds	Quaternary ammonium salts	Phosphocholines	2.79428e+07	3.12734e+07	5.78525e+07	5.66538e+07	3.82028e+07	4.31016e+07	2.62979e+07	4.66373e+07	2.77017e+07	2.51755e+07	2.90416e+07	4.21113e+07	5.61373e+07	6.20164e+07	5.38859e+07	4.60242e+07	4.27986e+07	3.66829e+07	6.02023e+07	7.27216e+07	3.72957e+07	3.42915e+07	2.95442e+07	3.36292e+07	3.87811e+07	4.40652e+07	2.50608e+07	2.90409e+07	3.79146e+07	3.98518e+07	2.50307e+07	2.33665e+07	1.7486e+07	1.94304e+07	2.18344e+07	2.39377e+07	3.0812e+07	3.38678e+07
PC (14:1e/8:0)	C30 H60 N O7 P	577.411	10.999	578.42	No results	Full match	No results	Lipids and lipid-like molecules	Glycerophospholipids	Glycerophosphocholines	Phosphocholines	1.78773e+06	4.37398e+06	1.67398e+06	2.08287e+06	2.28076e+06	2.54859e+06	2.7607e+06	2.62468e+06	2.15358e+06	1.87223e+06	1.5574e+06	1.79124e+06	2.45456e+06	948443	2.65116e+06	3.18928e+06	1.76892e+06	2.71434e+06	2.59364e+06	2.19113e+06	4.01475e+06	4.66763e+06	8.19488e+06	1.92183e+06	2.50948e+06	2.59913e+06	1.81968e+06	2.21421e+06	1.5939e+06	1.40939e+06	1.19124e+06	1.29768e+06	2.00191e+06	2.46056e+06	5.77889e+06	8.19684e+06	4.51423e+06	1.34221e+06
PC (18:5e/6:0)	C32 H56 N O7 P	597.379	9.955	598.387	No results	Full match	No results	Lipids and lipid-like molecules	Glycerophospholipids	Glycerophosphocholines	Phosphocholines	5.4102e+06	5.87361e+06	2.05817e+07	1.27021e+07	1.49415e+07	1.1476e+07	1.34599e+07	1.57196e+07	1.00862e+07	1.10383e+07	4.30373e+06	5.49958e+06	1.38087e+07	1.65952e+07	2.09413e+07	1.62148e+07	6.64012e+06	4.87131e+06	1.3116e+07	1.58071e+07	4.6194e+06	3.54604e+06	3.02674e+06	4.1134e+06	3.09856e+06	3.70363e+06	3.8487e+06	3.90361e+06	9.23795e+06	9.80268e+06	3.09991e+06	3.26878e+06	2.1617e+06	2.41783e+06	1.4997e+06	1.95728e+06	4.2585e+06	4.85168e+06
Sinomenine	C19 H23 N O4	329.158	5.024	330.165	Invalid mass	No results	No results	Alkaloids and derivatives	Morphinans	Not available	Morphinans	7.14757e+06	6.79639e+06	1.60397e+06	3.39773e+06	1.56735e+06	1.34153e+06	7.11584e+06	9.17017e+06	1.35061e+06	1.46116e+06	5.61716e+06	6.50606e+06	2.29544e+06	1.49203e+06	1.6846e+06	1.6546e+06	4.36572e+06	4.28508e+06	2.70696e+06	2.85026e+06	5.36896e+06	5.09615e+06	2.82007e+06	2.74427e+06	3.97576e+06	2.90293e+06	4.27936e+06	4.64969e+06	1.7628e+06	1.76628e+06	3.84319e+06	3.65344e+06	995448	989540	4.70057e+06	4.36446e+06	3.29298e+06	3.64742e+06
Fluprostenol serinol amide	C26 H36 F3 N O7	553.216	10.008	554.223	No results	Invalid mass	No results	Lipids and lipid-like molecules	Fatty Acyls	Eicosanoids	Prostaglandins and related compounds	6.04954e+06	1.84347e+07	5.06716e+07	3.76994e+07	1.60549e+07	3.83581e+07	2.12289e+07	1.85488e+07	3.82824e+06	3.07323e+06	1.08359e+07	7.61321e+06	5.173e+06	4.84664e+06	4.87446e+06	3.87367e+06	5.19954e+06	4.89087e+06	4.17935e+06	4.86026e+06	3.36431e+06	3.58464e+06	4.537e+06	5.16172e+06	4.46902e+06	4.36793e+06	2.91074e+06	3.48405e+06	3.14785e+06	3.51212e+06	3.23034e+06	3.30049e+06	2.72513e+06	3.06254e+06	3.79755e+06	6.00856e+06	2.86954e+06	3.18636e+06
PC (18:5/22:6)	C48 H74 N O8 P	1647.07	11.591	824.542	No results	Invalid mass	No results	Lipids and lipid-like molecules	Glycerophospholipids	Glycerophosphocholines	Phosphocholines	3.98769e+06	8.44067e+06	2.71377e+06	1.6103e+06	4.02517e+06	2.37408e+06	5.77883e+06	7.33527e+06	4.67404e+06	7.76266e+06	8.76713e+06	1.10139e+07	6.47672e+06	4.78647e+06	7.78151e+06	9.56959e+06	1.18869e+07	8.74249e+06	7.21058e+06	5.01154e+06	5.81495e+06	5.8102e+06	6.32426e+06	7.87815e+06	8.77826e+06	1.05592e+07	4.57266e+06	5.88034e+06	6.93156e+06	6.87024e+06	1.01897e+07	1.00806e+07	7.78276e+06	8.46085e+06	8.57171e+06	4.83953e+06	5.22685e+06	4.65819e+06
Ouabain	C29 H44 O12	566.281	7.136	567.288	Invalid mass	No results	No results	Lipids and lipid-like molecules	Steroids and steroid derivatives	Steroid lactones	Cardenolide glycosides and derivatives	413002	2.82062e+06	134026	139542	1.732e+06	175321	164710	165284	363053	210405	219596	342204	473575	312462	316371	169777	342745	135023	343140	421704	563033	656535	176482	479194	489950	414324	566676	1.62522e+06	572536	806525	964289	1.01948e+06	400900	150335	201879	1.06283e+06	717196	567652
PC (19:2/18:3)	C45 H80 N O8 P	793.554	8.193	794.562	No results	Invalid mass	No results	Lipids and lipid-like molecules	Glycerophospholipids	Glycerophosphocholines	Phosphocholines	3.53805e+06	2.84824e+06	1.64203e+06	1.4451e+06	1.77711e+06	788892	774478	773964	936005	1.15593e+06	1.91444e+06	1.75523e+06	2.20398e+06	2.33561e+06	1.17164e+06	602165	842462	654864	2.10187e+06	2.22365e+06	2.3276e+06	2.25628e+06	1.16175e+06	1.19165e+06	789425	1.51447e+06	2.03932e+06	1.55062e+06	590157	941221	1.22261e+06	1.08314e+06	630713	1.67417e+06	3.49301e+06	3.30315e+06	3.20736e+06	1.94857e+06
Cortodoxone	C21 H30 O4	346.214	6.322	347.221	No results	No results	Full match	Lipids and lipid-like molecules	Steroids and steroid derivatives	Hydroxysteroids	21-hydroxysteroids	2.47869e+06	2.70814e+06	1.54392e+06	1.69996e+06	1.36009e+06	1.22307e+06	1.5354e+06	1.89624e+06	1.99787e+06	3.07171e+06	2.18272e+06	2.1608e+06	1.97844e+06	2.01971e+06	1.85805e+06	1.77255e+06	1.43817e+06	1.19339e+06	800749	746832	1.28128e+06	1.37143e+06	1.87331e+06	1.87283e+06	1.36353e+06	1.39506e+06	2.30831e+06	2.22282e+06	986138	741197	1.91336e+06	1.63343e+06	1.76377e+06	1.95407e+06	2.42149e+06	2.10317e+06	3.30578e+06	3.02023e+06
Naratriptan	C17 H25 N3 O2 S	335.163	9.09	336.17	Invalid mass	No results	No results					2.00891e+07	3.36347e+07	3.74262e+07	3.81044e+07	3.92354e+07	3.26834e+07	3.23779e+07	3.16612e+07	2.81944e+07	3.15639e+07	2.41722e+07	2.12671e+07	3.44646e+07	3.74554e+07	3.62771e+07	4.57492e+07	4.95371e+07	5.07556e+07	3.81375e+07	4.05347e+07	5.29705e+07	5.30293e+07	4.49097e+07	4.3151e+07	4.90151e+07	4.53662e+07	3.03224e+07	2.83204e+07	3.62525e+07	3.1543e+07	4.23191e+07	3.62742e+07	3.84046e+07	3.61345e+07	5.19897e+07	5.28013e+07	2.54567e+07	4.12261e+07
L-Leucyl-L-Alanine	C9 H18 N2 O3	202.132	1.365	203.139	No results	No results	Full match	Organic acids and derivatives	Carboxylic acids and derivatives	Amino acids, peptides, and analogues	Peptides	1.72466e+06	1.06971e+06	423915	334336	1.15451e+06	318703	437138	632201	941222	979343	1.37828e+06	1.14341e+06	1.25363e+06	820267	1.43969e+06	849384	653285	592851	483500	786203	213698	345095	300455	311885	357797	375205	411536	775305	254792	433762	455497	394104	266219	241456	990083	775911	367484	291720
PC (20:3/20:3)	C48 H84 N O8 P	833.593	11.651	834.601	No results	Full match	No results	Lipids and lipid-like molecules	Glycerophospholipids	Glycerophosphocholines	Phosphocholines	4.54287e+08	3.86143e+08	1.74334e+08	2.51749e+08	2.32058e+08	2.21088e+08	2.38371e+08	2.11818e+08	2.65835e+08	2.87064e+08	5.48751e+08	5.90388e+08	4.07758e+08	3.74175e+08	2.44422e+08	3.14265e+08	2.53985e+08	3.85806e+08	3.0714e+08	8.13515e+08	3.43316e+08	2.80329e+08	4.06763e+08	5.52949e+08	7.17682e+08	5.60696e+08	4.46012e+08	4.29654e+08	3.48426e+08	5.09755e+08	3.28588e+08	3.52476e+08	4.3219e+08	4.16359e+08	5.90671e+08	2.83597e+08	2.18229e+08	3.06512e+08
SM (d14:1/14:1)	C33 H65 N2 O6 P	616.459	10.936	617.466	No results	Full match	No results	Lipids and lipid-like molecules	Sphingolipids	Phosphosphingolipids	Phosphosphingolipids	3.76058e+06	3.27486e+06	2.00094e+06	2.1944e+06	2.36186e+06	1.83133e+06	2.64083e+06	2.62057e+06	883196	1.3065e+06	448303	504657	509536	704010	299854	425240	293123	437802	868604	591918	424527	380766	391143	439580	431561	466440	353586	408877	300137	364485	462153	491635	363067	424085	472477	535401	413384	415118
3-Methoxy prostaglandin F1α	C21 H38 O6	368.261	11.714	369.268	No results	Invalid mass	No results	Lipids and lipid-like molecules	Fatty Acyls	Eicosanoids	Prostaglandins and related compounds	851989	639421	877453	1.20655e+06	666002	418814	624527	758052	1.91296e+06	1.7579e+06	2.33079e+06	2.67772e+06	571456	1.81922e+06	677248	618659	802599	863661	1.4634e+06	2.31089e+06	598025	1.4277e+06	3.05109e+06	2.90679e+06	1.73821e+06	1.88691e+06	7.37619e+06	8.6891e+06	5.67158e+06	4.36524e+06	4.48028e+06	3.28965e+06	6.64724e+06	6.62682e+06	703446	1.49488e+06	4.27512e+06	5.32547e+06
PC (16:2e/2:0)	C26 H50 N O7 P	519.333	8.842	520.34	No results	Full match	Full match	Lipids and lipid-like molecules	Glycerophospholipids	Glycerophosphocholines	Phosphocholines	8.29807e+08	8.78059e+08	3.05821e+09	3.08624e+09	2.16716e+09	2.66138e+09	1.02953e+09	1.9185e+09	8.78281e+08	1.18761e+09	6.38501e+08	1.75452e+09	3.30762e+09	2.90009e+09	2.31869e+09	1.76321e+09	9.77571e+08	9.39972e+08	2.29878e+09	2.7051e+09	6.49997e+08	6.23582e+08	1.03172e+09	1.14396e+09	1.2308e+09	1.1397e+09	8.08079e+08	8.2174e+08	2.132e+09	2.19174e+09	1.01133e+09	9.19214e+08	8.93007e+08	9.23329e+08	1.00524e+09	1.04443e+09	1.50887e+09	1.44291e+09
PC (14:1e/22:0)	C44 H88 N O7 P	773.63	11.775	774.637	No results	Full match	No results	Lipids and lipid-like molecules	Glycerophospholipids	Glycerophosphocholines	Phosphocholines	805629	991185	895597	777934	1.01016e+06	799924	968098	963267	1.93387e+06	1.27196e+06	1.76397e+06	2.0735e+06	3.29629e+06	5.88785e+06	4.35416e+06	2.61539e+06	3.96255e+06	3.02259e+06	811795	767831	912518	967378	853837	885924	1.01971e+06	1.01092e+06	785982	790728	1.90715e+06	2.04647e+06	2.57651e+06	2.65164e+06	1.47974e+06	875504	1.07498e+06	813099	798675	763180
Lysopc 20:4	C28 H50 N O7 P	543.332	11.793	544.339	No results	No results	Full match	Lipids and lipid-like molecules	Glycerophospholipids	Glycerophosphocholines	Phosphocholines	127640	1.1538e+06	1.13686e+06	1.0545e+06	231164	93727.5	181898	70927.6	102498	119299	64762.2	139094	175368	167792	246498	94556.8	205784	104736	203035	203745	103469	93726.1	73756.6	83461.2	191379	111711	95302.6	70819.7	85553.8	164588	108414	101509	70210.2	75047.8	90754.5	62302.8	97909.1	68146.4
PC (18:2/18:2)	C44 H80 N O8 P	781.561	11.623	782.569	No results	Full match	No results	Lipids and lipid-like molecules	Glycerophospholipids	Glycerophosphocholines	Phosphocholines	4.87299e+09	4.21142e+09	3.9883e+09	2.04404e+09	2.76757e+09	3.25367e+09	2.23458e+09	4.86894e+09	4.51863e+09	4.72713e+09	5.77668e+09	4.32687e+09	3.12215e+09	7.84193e+08	3.31608e+09	6.70637e+09	5.76078e+09	6.45297e+09	2.14711e+09	3.37094e+09	5.98654e+09	5.32889e+09	3.97802e+09	1.70186e+09	3.54201e+09	1.65037e+09	3.02881e+09	3.86166e+09	2.36565e+09	3.01261e+09	5.19136e+09	4.81569e+09	2.07964e+09	2.55123e+09	2.89837e+09	3.17488e+09	1.37173e+09	2.65212e+09
PC (18:4e/2:0)	C28 H50 N O7 P	543.332	8.794	544.34	No results	Full match	Full match	Lipids and lipid-like molecules	Glycerophospholipids	Glycerophosphocholines	Phosphocholines	3.3122e+08	3.4696e+08	7.91257e+08	7.88387e+08	7.38854e+08	9.49065e+08	2.69984e+08	5.52963e+08	2.01371e+08	5.7836e+08	2.33762e+08	4.90419e+08	1.29774e+09	1.09086e+09	1.04013e+09	8.09446e+08	6.19095e+08	5.93779e+08	6.04851e+08	8.95073e+08	4.73956e+08	4.66507e+08	5.01398e+08	5.36105e+08	7.42448e+08	7.0092e+08	4.76957e+08	4.9257e+08	9.07606e+08	1.09522e+09	5.15781e+08	4.92728e+08	3.90811e+08	3.53134e+08	3.62532e+08	3.77838e+08	6.86233e+08	7.15357e+08
2-(1H-indol-3-yl)acetic acid	C10 H9 N O2	175.063	5.177	176.071	Full match	Partial match	Full match					989353	1.15488e+06	7.54693e+06	8.00841e+06	1.71392e+06	1.22348e+06	6.89968e+06	6.87458e+06	1.29942e+07	1.19411e+07	1.23508e+07	1.28149e+07	1.70296e+07	1.35929e+07	2.08322e+07	2.13769e+07	2.14241e+07	1.99599e+07	3.40394e+06	3.35524e+06	6.21983e+06	6.89542e+06	7.81811e+06	7.46478e+06	6.40954e+06	6.80181e+06	7.57292e+06	6.4242e+06	3.15714e+06	3.25633e+06	5.08616e+06	4.5948e+06	2.0879e+06	1.95947e+06	3.50738e+06	3.11433e+06	6.03144e+06	7.43913e+06
PC (18:0e/16:3)	C42 H80 N O7 P	741.565	7.247	742.572	No results	Full match	No results	Lipids and lipid-like molecules	Glycerophospholipids	Glycerophosphocholines	Phosphocholines	491089	335835	442844	228026	250685	805598	1.26491e+06	253090	239333	466718	313166	315069	344621	373168	319854	379678	453631	623940	389196	207763	500742	357609	528632	397776	221567	297078	173714	219310	180465	309238	646015	496207	273211	251813	534929	702540	519145	407135
PC (14:1e/3:0)	C25 H50 N O7 P	507.333	8.965	508.34	No results	Full match	No results	Lipids and lipid-like molecules	Glycerophospholipids	Glycerophosphocholines	Phosphocholines	4.66299e+07	4.74906e+07	7.30678e+07	9.30332e+07	7.00873e+07	8.80824e+07	2.56137e+07	4.06792e+07	2.1373e+07	3.11232e+07	2.6321e+07	5.6314e+07	1.00472e+08	1.06258e+08	9.49844e+07	7.86439e+07	7.00536e+07	5.50225e+07	1.04338e+08	1.28775e+08	4.15783e+07	3.79178e+07	9.28385e+07	9.97162e+07	6.11368e+07	4.0689e+07	9.04747e+07	9.4719e+07	9.09745e+07	9.04468e+07	1.1311e+08	8.57978e+07	6.30323e+07	6.66771e+07	6.03767e+07	7.56033e+07	5.28266e+07	5.34279e+07
8-(1,2-dihydroxy-3-methylbut-3-en-1-yl)-7-methoxy-2H-chromen-2-one	C15 H16 O5	293.124	5.763	294.131	Invalid mass	No results	No results					1.44995e+07	1.36612e+07	1.17964e+06	990472	1.37228e+07	1.25939e+07	500482	1.40506e+06	471706	525928	815062	692913	939475	729161	696790	583888	580166	666324	563372	654627	533708	594351	731946	826768	655410	726737	640024	586154	979675	1.04787e+06	635092	739375	746307	684953	726496	714873	808629	812139
PC (18:0/19:1)	C45 H88 N O8 P	801.623	10.413	802.631	No results	Full match	No results	Lipids and lipid-like molecules	Glycerophospholipids	Glycerophosphocholines	Phosphocholines	1.63786e+07	2.49169e+08	1.91174e+08	2.01056e+08	1.5816e+08	1.63243e+08	1.65637e+08	8.45518e+07	7.0073e+07	1.12203e+08	7.27327e+07	7.15223e+07	6.5998e+07	6.91082e+07	6.82885e+07	3.45024e+07	3.94466e+07	8.51798e+06	4.38193e+06	1.92249e+08	2.73905e+08	2.27384e+08	1.06014e+08	1.5716e+08	1.90246e+08	1.07361e+08	3.79873e+06	4.52954e+08	5.19829e+08	2.38951e+08	3.08465e+08	2.61527e+08	1.64048e+08	9.90216e+06	1.64438e+08	3.55322e+08	5.74254e+08	3.48371e+08
PC (19:1/19:2)	C46 H86 N O8 P	811.609	10.607	812.616	No results	Full match	No results	Lipids and lipid-like molecules	Glycerophospholipids	Glycerophosphocholines	Phosphocholines	5.87646e+08	5.92051e+08	3.83416e+08	2.72857e+08	5.69587e+08	3.69062e+08	5.12107e+08	3.12706e+08	5.17032e+08	4.67255e+08	3.86072e+08	7.42922e+08	2.92198e+08	3.21978e+08	2.62694e+08	1.59589e+08	1.09367e+08	1.92719e+08	2.44267e+08	4.58345e+08	1.08589e+09	1.20319e+09	4.29956e+08	4.04635e+08	5.93213e+08	2.91576e+08	3.35407e+08	1.4263e+09	1.0694e+09	5.79787e+08	6.39415e+08	6.8224e+08	6.11525e+08	5.51082e+08	5.33461e+08	1.87694e+09	1.89244e+09	1.28027e+09
Valerophenone	C11 H14 O	162.105	8.772	163.112	Full match	No results	No results	Organic oxygen compounds	Organooxygen compounds	Carbonyl compounds	Alkyl-phenylketones	6.11463e+06	6.43228e+06	437379	384571	7.43971e+06	9.01348e+06	1.00943e+07	1.07222e+07	204760	206099	3.51075e+06	9.73999e+06	2.89711e+07	2.82165e+07	1.12618e+07	1.01114e+07	393068	428442	8.0092e+06	1.30817e+07	430538	381406	1.10851e+07	1.40936e+07	1.73179e+07	1.63994e+07	1.35474e+07	1.30641e+07	9.75781e+06	1.13218e+07	1.10367e+07	9.53633e+06	364429	443267	1.24533e+07	1.43413e+07	1.79151e+07	1.92065e+07
Andrographolide	C20 H30 O5	350.213	10.06	351.22	Invalid mass	No results	No results	Organoheterocyclic compounds	Lactones	Gamma butyrolactones	Gamma butyrolactones	6.85825e+06	8.25549e+06	1.8589e+06	7.51628e+06	6.7623e+06	4.03666e+06	3.05496e+06	8.80828e+06	7.66392e+06	7.97055e+06	1.08817e+07	1.02562e+07	5.67658e+06	7.62179e+06	7.24015e+06	2.17051e+06	7.9971e+06	6.61271e+06	9.51617e+06	1.12982e+07	3.78972e+06	1.20598e+07	8.18161e+06	8.59088e+06	1.0822e+07	1.08894e+07	1.51085e+07	1.38079e+07	1.92869e+07	1.87577e+07	9.54911e+06	8.00746e+06	1.92209e+07	2.12807e+07	8.73831e+06	1.02358e+07	2.00101e+07	2.34745e+07
PC (18:1/19:2)	C45 H84 N O8 P	797.588	9.608	798.595	No results	Invalid mass	No results	Lipids and lipid-like molecules	Glycerophospholipids	Glycerophosphocholines	Phosphocholines	1.71019e+07	1.65942e+07	8.60993e+06	1.37674e+07	6.03473e+06	6.62442e+06	4.77356e+06	1.19974e+07	1.62798e+07	1.1369e+07	2.29355e+07	1.62069e+07	1.13702e+07	2.2173e+07	9.50009e+06	7.08402e+06	1.73318e+07	5.98413e+06	1.26327e+07	5.76362e+06	5.94413e+06	5.65835e+06	6.43923e+06	1.50584e+07	5.91845e+06	7.90977e+06	8.69528e+06	2.13548e+07	5.97657e+06	1.51122e+07	1.18796e+07	7.33748e+06	7.10462e+06	7.65546e+06	1.48485e+07	1.54735e+07	6.51031e+06	7.65791e+06
16,16-Dimethyl prostaglandin A1	C22 H36 O4	386.243	8.875	387.25	Invalid mass	No results	No results	Lipids and lipid-like molecules	Fatty Acyls	Eicosanoids	Prostaglandins and related compounds	1.44969e+06	344281	383709	443036	709218	908393	224679	340473	212552	327343	146678	318034	453613	373717	304536	286403	1.73085e+06	1.0308e+06	322507	298794	400584	373189	8.00734e+06	8.9349e+06	2.92367e+06	3.01862e+06	3.52395e+06	4.35524e+06	1.78528e+06	852055	2.61275e+06	2.80305e+06	4.31573e+06	4.035e+06	821891	599002	327678	385292
α-Estradiol	C18 H24 O2	272.172	9.541	273.18	Invalid mass	No results	No results	Lipids and lipid-like molecules	Steroids and steroid derivatives	Estrane steroids	Estrogens and derivatives	1.1094e+07	9.62542e+06	8.17974e+06	7.09739e+06	2.39098e+06	6.25291e+06	3.90713e+06	5.41303e+06	4.74458e+06	5.3082e+06	4.12314e+06	2.2526e+06	4.55235e+06	7.34532e+06	6.99992e+06	5.08875e+06	4.91771e+06	5.64392e+06	6.02582e+06	5.58589e+06	9.42586e+06	9.70718e+06	4.49033e+06	4.58253e+06	6.62407e+06	6.41182e+06	1.07302e+07	1.32642e+07	9.70172e+06	1.06038e+07	6.03223e+06	6.49153e+06	6.87019e+06	7.08992e+06	8.45195e+06	8.99325e+06	1.64723e+07	1.55118e+07
Oxytetracycline	C22 H24 N2 O9	482.126	10.312	483.134	Invalid mass	No results	No results	Phenylpropanoids and polyketides	Tetracyclines	Not available	Tetracyclines	5.52638e+06	7.31795e+07	3.8733e+06	5.23038e+07	9.69761e+06	7.47486e+06	2.97672e+06	3.80654e+06	4.53188e+06	2.21194e+06	5.13517e+06	5.06546e+06	6.52141e+06	3.61794e+07	6.73766e+06	2.70896e+07	5.88391e+06	4.35548e+07	4.02902e+06	6.2494e+07	4.70597e+06	2.81694e+07	1.33253e+08	2.17872e+08	7.82346e+06	7.87698e+06	4.97126e+06	1.66264e+06	5.50925e+06	2.67527e+07	6.37412e+06	4.39013e+07	4.2845e+06	6.1874e+07	5.10495e+06	2.37946e+07	6.58941e+06	8.869e+07
3-(propan-2-yl)-octahydropyrrolo[1,2-a]pyrazine-1,4-dione	C10 H16 N2 O2	196.121	5.25	197.129	Full match	No results	No results					3.11429e+07	3.39497e+07	2.70004e+07	2.76394e+07	3.46316e+07	2.83984e+07	2.90793e+07	3.19117e+07	2.58707e+07	2.60764e+07	4.43983e+07	2.79595e+07	5.1406e+07	4.58031e+07	4.18207e+07	3.82872e+07	8.35943e+07	6.86009e+07	3.49505e+07	3.68594e+07	4.25966e+07	4.40535e+07	3.29156e+07	3.71177e+07	3.71597e+07	3.71699e+07	4.00425e+07	3.96527e+07	1.73043e+07	1.92419e+07	2.16253e+07	2.18478e+07	1.79379e+07	1.93825e+07	3.2661e+07	3.57483e+07	3.69735e+07	3.71142e+07
N-Desmethyltramadol	C15 H23 N O2	249.17	10.149	250.177	Invalid mass	No results	No results	Benzenoids	Phenol ethers	Anisoles	Anisoles	1.38279e+07	1.51412e+07	1.2376e+07	1.56756e+07	7.88654e+06	9.56778e+06	1.19161e+07	1.29633e+07	2.74016e+07	2.55005e+07	6.62969e+07	7.90172e+07	6.30692e+07	6.01318e+07	1.80291e+07	1.52344e+07	5.77895e+07	5.69667e+07	2.05647e+07	2.5376e+07	5.6014e+07	5.81804e+07	5.94784e+07	6.66267e+07	2.19914e+07	2.0452e+07	4.85461e+07	5.54887e+07	7.0526e+07	6.84201e+07	2.21312e+07	1.9823e+07	2.33445e+07	3.05363e+07	5.5678e+07	7.06912e+07	7.59569e+07	8.53384e+07
N-[methyl(oxo)phenyl-lambda~6~-sulfanylidene]-N'-phenylurea	C14 H14 N2 O2 S	312.025	8.505	313.032	Invalid mass	No results	No results					810373	1.19416e+06	2.69593e+06	2.83113e+06	3.92467e+06	2.51823e+06	3.78034e+06	4.33014e+06	1.74568e+06	2.4518e+06	1.73239e+06	1.57536e+06	4.44535e+06	4.10029e+06	3.72155e+06	3.83051e+06	1.20381e+06	1.30668e+06	3.12411e+06	4.18791e+06	1.48382e+06	966559	1.47378e+06	1.54941e+06	1.80713e+06	2.04052e+06	1.37881e+06	1.06106e+06	2.66149e+06	2.60503e+06	1.15684e+06	1.13948e+06	651078	797209	608267	855896	1.33707e+06	861215
PC (14:0e/22:3)	C44 H84 N O7 P	769.598	9.848	770.606	No results	Full match	No results	Lipids and lipid-like molecules	Glycerophospholipids	Glycerophosphocholines	Phosphocholines	2.61059e+08	2.18953e+08	2.47725e+08	1.95801e+08	1.03452e+08	8.99746e+07	1.65619e+08	1.62323e+08	3.90353e+07	2.80389e+07	1.18926e+08	6.60943e+07	6.34104e+07	9.74287e+07	1.53589e+08	1.87247e+08	1.96931e+08	1.81478e+08	1.74212e+08	2.32143e+08	1.14511e+08	2.94078e+08	1.87475e+08	7.58874e+07	1.19663e+08	1.05363e+08	1.22653e+08	1.27214e+08	1.24735e+08	1.1881e+08	8.40186e+07	1.327e+08	1.29897e+08	1.82559e+08	2.26924e+08	2.05068e+08	1.51061e+08	2.06216e+08
17(S)-HETE	C20 H32 O3	320.233	10.16	321.24	Invalid mass	No results	No results	Lipids and lipid-like molecules	Fatty Acyls	Eicosanoids	Hydroxyeicosatetraenoic acids	1.04763e+07	1.10498e+07	1.32791e+07	1.41144e+07	7.71254e+06	7.5394e+06	8.15814e+06	1.45601e+07	1.08825e+07	1.21177e+07	1.4642e+07	1.36107e+07	7.76726e+06	1.13028e+07	1.1083e+07	9.05332e+06	9.13785e+06	9.29205e+06	1.31745e+07	642814	1.42082e+07	1.61808e+07	1.37049e+07	1.27991e+07	1.25871e+07	1.39728e+07	2.31271e+07	2.17706e+07	2.90532e+07	2.94847e+07	9.70767e+06	1.00265e+07	3.03701e+07	4.0943e+07	9.95834e+06	9.40196e+06	2.28028e+07	2.34025e+07
Prostaglandin A3	C20 H28 O4	332.196	6.549	333.203	Invalid mass	No results	No results	Lipids and lipid-like molecules	Fatty Acyls	Eicosanoids	Prostaglandins and related compounds	151797	242348	244862	209007	215961	170806	231494	231328	236602	257964	453798	428695	377739	302773	324272	190609	156719	249610	205790	238539	152481	127889	749988	632086	213548	151728	230394	193918	281108	162456	182782	196373	557134	184564	137485	251049	169587	154723
Licochalcone A	C21 H22 O4	338.155	10.049	339.162	No results	Invalid mass	No results	Phenylpropanoids and polyketides	Linear 1,3-diarylpropanoids	Chalcones and dihydrochalcones	Retrochalcones	8.65404e+06	1.13869e+07	3.87745e+07	2.74148e+07	1.21217e+07	1.46291e+07	1.77499e+07	1.57943e+07	1.74587e+07	1.79029e+07	2.28945e+07	1.55493e+07	1.57574e+07	1.64538e+07	1.30136e+07	1.0967e+07	1.63007e+07	1.053e+07	1.4397e+07	1.734e+07	1.75515e+07	1.92664e+07	1.45408e+07	1.58393e+07	1.97127e+07	1.81774e+07	2.26409e+07	2.10821e+07	2.68873e+07	3.26693e+07	1.2519e+07	1.2693e+07	2.67558e+07	2.72806e+07	1.24358e+07	1.42078e+07	2.52097e+07	2.46176e+07
11(Z),14(Z),17(Z)-Eicosatrienoic acid	C20 H34 O2	306.256	8.848	307.263	Full match	Not the top hit	Full match	Lipids and lipid-like molecules	Fatty Acyls	Fatty acids and conjugates	Long-chain fatty acids	673980	1.07914e+06	506430	782477	392450	532829	694262	1.07336e+06	863094	828933	1.40671e+06	2.22099e+06	1.44149e+06	975739	579949	511775	2.49491e+06	2.89197e+06	1.02444e+06	1.1067e+06	1.2706e+06	1.68507e+06	3.0527e+06	3.96016e+06	1.63513e+06	1.47631e+06	1.41156e+06	1.18336e+06	2.42102e+06	2.89321e+06	2.53922e+06	2.60454e+06	902340	1.08081e+06	1.20806e+06	925486	1.38353e+06	1.07808e+06
PC(16:0/16:0)	C40 H80 N O8 P	733.56	11.795	734.567	No results	No results	Full match	Lipids and lipid-like molecules	Glycerophospholipids	Glycerophosphocholines	Phosphatidylcholines	2.40974e+06	3.07115e+06	3.29785e+06	4.18824e+06	3.90965e+06	3.1405e+06	3.0177e+06	3.60045e+06	2.81651e+06	2.50242e+06	1.01447e+06	2.91239e+06	2.87148e+06	4.00902e+06	3.06616e+06	2.91783e+06	3.43955e+06	4.52363e+06	2.66476e+06	1.332e+06	3.64051e+06	3.3277e+06	2.1426e+06	2.68069e+06	4.00152e+06	1.69545e+06	1.43725e+06	1.48826e+06	1.74508e+06	1.39511e+06	4.55557e+06	2.34417e+06	3.65053e+06	2.83228e+06	1.88845e+06	1.78713e+06	1.87693e+06	1.97821e+06
DL-Arginine	C6 H14 N4 O2	157.085	1.31	158.093	Invalid mass	Invalid mass	No results	Organic acids and derivatives	Carboxylic acids and derivatives	Amino acids, peptides, and analogues	Arginine and derivatives	2.4502e+08	2.77182e+08	1.75588e+08	1.86319e+08	6.52006e+08	3.36789e+08	3.23903e+08	2.81149e+08	3.21293e+08	3.17422e+08	3.33916e+08	3.25234e+08	3.54176e+08	5.09182e+08	2.19503e+08	1.75526e+08	2.53694e+08	1.44196e+08	1.44869e+08	3.29763e+08	2.48243e+08	2.57336e+08	2.47437e+08	1.70943e+08	1.10433e+08	1.18297e+08	3.44409e+08	3.14452e+08	2.77922e+08	2.87454e+08	3.57321e+08	3.08779e+08	2.46029e+08	3.2472e+08	2.33589e+08	2.49899e+08	1.842e+08	1.74149e+08
6-Pentyl-2H-pyran-2-one	C10 H14 O2	166.1	9.956	167.107	Full match	No results	Full match					1.1226e+06	1.00537e+06	1.18967e+06	823204	1.64254e+06	1.25026e+06	2.30505e+06	1.80219e+06	1.22105e+06	1.75668e+06	1.01499e+06	1.27138e+06	1.14676e+06	1.04453e+06	1.19057e+06	1.18858e+06	1.36013e+06	1.82686e+06	1.07161e+06	1.04141e+06	745896	940233	813746	970810	1.32295e+06	1.47109e+06	1.1842e+06	983713	773992	1.89856e+06	727513	675754	1.02972e+06	1.22162e+06	804069	1.09825e+06	1.45836e+06	1.02753e+06
PC (16:2e/6:0)	C30 H58 N O7 P	575.395	10.631	576.402	No results	Full match	No results	Lipids and lipid-like molecules	Glycerophospholipids	Glycerophosphocholines	Phosphocholines	2.9409e+06	3.03665e+06	3.99148e+06	2.21857e+06	1.07717e+07	1.31529e+07	9.99999e+06	1.3225e+07	1.66364e+07	1.4378e+07	8.91454e+06	6.84938e+06	1.08657e+07	1.30874e+07	1.48353e+07	1.23936e+07	5.09373e+06	4.63436e+06	8.86687e+06	7.98422e+06	2.78657e+06	4.36668e+06	7.01018e+06	6.50501e+06	6.86093e+06	6.47402e+06	5.44553e+06	8.16512e+06	8.51262e+06	1.03333e+07	1.0696e+07	1.04066e+07	9.20467e+06	7.86172e+06	4.17557e+06	4.19437e+06	5.90559e+06	4.58949e+06
Punicic Acid	C18 H30 O2	278.224	11.971	279.231	No results	No results	Full match	Lipids and lipid-like molecules	Fatty Acyls	Lineolic acids and derivatives	Lineolic acids and derivatives	861939	853289	1.05538e+06	968011	1.67498e+06	1.14686e+06	1.69037e+06	1.76965e+06	1.81403e+06	1.7189e+06	2.77473e+06	2.03476e+06	2.158e+06	2.3494e+06	1.44477e+06	2.00774e+06	1.57159e+06	281637	1.35681e+06	1.46432e+06	1.63638e+06	1.60696e+06	1.82736e+06	1.43566e+06	1.36591e+06	1.37492e+06	679617	1.71934e+06	1.64525e+06	1.90902e+06	920335	2.13158e+06	2.44607e+06	1.97477e+06	1.75902e+06	1.89205e+06	1.81656e+06	1.97921e+06
PC (17:2/17:2)	C42 H76 N O8 P	753.523	8.759	754.53	No results	Invalid mass	No results	Lipids and lipid-like molecules	Glycerophospholipids	Glycerophosphocholines	Phosphocholines	109501	119806	110438	103426	79548.7	118503	65674.9	594111	294447	1.86866e+06	279038	518154	461531	492712	120746	106366	132365	140941	108090	114763	147692	118207	116523	123368	128711	122136	292200	106988	91303.9	89795.3	118348	95785.3	95019.9	84915.1	129652	135728	122379	105059
Tetrahydroaldosterone	C21 H32 O5	364.225	6.037	365.232	No results	No results	Full match	Organoheterocyclic compounds	Oxepanes	Not available	Oxepanes	487255	557242	721117	880391	632672	307170	2.52004e+06	1.58316e+06	864837	911939	836705	495994	1.69398e+06	985759	1.1608e+06	610329	1.75741e+06	1.99545e+06	423037	370725	1.96306e+06	2.44644e+06	2.84255e+06	4.26941e+06	1.87125e+06	1.36946e+06	2.50884e+06	2.16413e+06	634354	617335	5.73615e+06	7.29585e+06	3.26891e+06	1.67498e+06	5.16182e+06	1.01487e+07	8.22464e+06	8.16488e+06
PC (18:0/19:2)	C45 H86 N O8 P	799.609	10.045	800.616	No results	Full match	No results	Lipids and lipid-like molecules	Glycerophospholipids	Glycerophosphocholines	Phosphocholines	6.02999e+07	6.09667e+07	4.36971e+07	3.60493e+07	5.21855e+07	4.39e+07	6.70585e+07	5.64573e+07	4.03029e+07	4.59436e+07	4.08032e+07	3.94804e+07	3.05114e+07	4.07465e+07	7.58743e+07	4.08375e+07	4.16718e+07	4.40833e+07	3.15607e+07	4.99795e+07	4.68025e+07	5.28127e+07	4.19475e+07	5.83556e+07	5.79533e+07	3.63843e+07	3.59673e+07	9.91755e+07	1.34703e+08	8.19201e+07	8.84012e+07	8.53838e+07	7.66721e+07	8.79803e+07	8.43686e+07	1.32684e+08	1.13075e+08	8.83357e+07
4,6-dimethyl-2,7-diphenyl-3,7-dihydro-2H-pyrazolo[3,4-b]pyridin-3-one	C20 H17 N3 O	315.142	5.451	316.149	Invalid mass	No results	No results					4.42724e+06	5.23358e+06	5.39625e+06	5.29448e+06	1.10916e+07	1.04653e+07	6.61208e+06	7.13038e+06	4.88633e+06	5.71818e+06	9.84073e+06	9.83335e+06	1.33569e+07	1.2362e+07	9.13741e+06	6.92618e+06	1.03414e+07	9.52147e+06	5.47819e+06	5.68622e+06	9.59325e+06	1.10529e+07	6.61391e+06	7.25849e+06	1.17535e+07	1.18265e+07	9.06856e+06	1.03599e+07	7.84125e+06	9.84622e+06	8.16773e+06	8.57372e+06	6.3397e+06	5.48786e+06	6.98353e+06	7.16759e+06	7.55912e+06	7.12207e+06
AKK	C15 H31 N5 O4	345.236	8.617	346.243	Full match	No results	No results					3.26274e+07	3.63073e+07	2.36152e+07	2.38015e+07	8.70054e+06	9.76531e+06	3.00776e+07	3.71894e+07	3.661e+07	3.75804e+07	3.99453e+07	3.9734e+07	2.19589e+07	1.888e+07	2.30693e+07	1.74048e+07	1.74982e+07	1.91185e+07	1.87137e+07	2.69336e+07	9.46897e+06	8.51201e+06	2.49243e+07	3.06524e+07	1.29598e+07	1.4509e+07	2.01762e+07	2.32007e+07	1.3971e+07	1.54321e+07	6.23863e+07	5.67443e+07	2.14132e+07	2.3303e+07	2.06292e+07	2.01295e+07	1.87958e+07	1.84677e+07
PC (14:0e/18:3)	C40 H76 N O7 P	713.532	10.675	714.539	No results	Invalid mass	No results	Lipids and lipid-like molecules	Glycerophospholipids	Glycerophosphocholines	Phosphocholines	7.33116e+06	4.60247e+06	1.00166e+07	1.06373e+07	1.63813e+07	2.65311e+06	1.1345e+07	9.66536e+06	2.0686e+06	2.90104e+07	9.88107e+06	1.41041e+07	1.56953e+07	6.15521e+06	2.10798e+07	1.73453e+07	1.67219e+07	1.58627e+07	8.88102e+06	1.9792e+07	1.45506e+07	6.41717e+06	1.61282e+07	2.3128e+07	2.90639e+07	2.82902e+07	2.27261e+06	1.17291e+07	2.06029e+07	1.96487e+07	2.29969e+07	7.02211e+06	1.36919e+07	1.59308e+07	1.96688e+07	1.15256e+07	2.20641e+07	3.36297e+07
Stearoyl ethanolamide	C20 H41 N O2	327.314	8.288	328.321	Full match	No results	No results	Organic nitrogen compounds	Organonitrogen compounds	Amines	N-acylethanolamines	2.66146e+06	3.2683e+06	615770	657287	1.33276e+06	896675	550461	569041	1.0274e+06	912986	1.60225e+06	1.42379e+06	865679	725148	539231	524827	808587	682608	394282	446679	904433	708821	758336	1.23545e+06	886637	1.01706e+06	703424	553362	543466	775718	1.11616e+06	1.03316e+06	917153	1.26771e+06	1.75806e+06	1.69552e+06	870175	776981
DLK	C16 H30 N4 O6	374.219	10.155	375.226	Invalid mass	No results	No results					3.3461e+06	3.10038e+06	1.21129e+06	2.50048e+06	2.45189e+06	1.89663e+06	3.831e+06	3.92188e+06	2.615e+06	2.18537e+06	3.46488e+06	3.68949e+06	1.41105e+06	2.01756e+06	1.79021e+06	1.65323e+06	1.5783e+06	1.50762e+06	3.36666e+06	3.52548e+06	3.66611e+06	4.43915e+06	1.83697e+06	2.41033e+06	3.93299e+06	3.63998e+06	2.86896e+06	3.24351e+06	5.37519e+06	5.31336e+06	1.51399e+06	1.27639e+06	2.89277e+06	4.35704e+06	1.32841e+06	1.32039e+06	4.64039e+06	5.27865e+06
Diphenylamine	C12 H11 N	169.089	9.935	170.096	Full match	No results	Full match	Benzenoids	Benzene and substituted derivatives	Aniline and substituted anilines	Aniline and substituted anilines	1.55637e+07	2.33716e+07	2.86265e+07	4.94476e+07	2.06024e+07	3.58892e+07	3.18621e+07	3.33486e+07	3.29993e+07	3.39525e+07	2.29647e+07	3.13537e+06	2.03066e+07	3.04825e+07	3.17703e+07	2.62858e+07	4.14072e+07	3.48654e+07	2.85419e+07	2.88877e+07	2.30122e+07	2.39158e+07	2.53337e+07	2.70177e+07	4.38227e+07	4.22583e+07	1.04126e+07	3.27775e+07	3.75857e+07	4.26536e+07	2.258e+07	2.31572e+07	1.14482e+07	3.29775e+07	2.04808e+07	2.09205e+07	3.028e+07	3.12628e+07
RPK	C17 H33 N7 O4	399.264	5.879	400.271	Invalid mass	No results	No results					1.12184e+07	3.82383e+06	2.14561e+06	2.67215e+06	5.25515e+06	2.75272e+06	3.03576e+06	1.73014e+06	1.17542e+06	1.13852e+06	2.01849e+06	1.53342e+06	1.36505e+06	1.21629e+06	1.26106e+06	1.3075e+06	1.20195e+06	1.30009e+06	1.12052e+06	1.43268e+06	1.04731e+06	1.86356e+06	3.39558e+06	3.7495e+06	1.38197e+06	1.7692e+06	1.24161e+06	1.14626e+06	2.0272e+06	2.16235e+06	2.2948e+06	2.28303e+06	2.13279e+06	2.05847e+06	1.54221e+06	1.97022e+06	1.45592e+06	1.3897e+06
1,4-dihydroxyheptadec-16-en-2-yl acetate	C19 H36 O4	368.253	8.882	369.261	Invalid mass	No results	No results					3.70839e+06	3.30038e+06	1.94634e+06	1.68277e+06	2.25402e+06	1.47217e+06	478022	1.31419e+06	1.68185e+06	1.38136e+06	1.7641e+06	1.93007e+06	2.36992e+06	2.4505e+06	1.77793e+06	1.60994e+06	1.78393e+07	1.6609e+07	779339	1.58424e+06	3.06627e+06	2.29549e+06	3.25957e+07	4.16009e+07	1.47534e+07	1.72674e+07	7.72698e+06	8.12493e+06	4.75295e+06	3.69284e+06	5.46741e+06	4.9815e+06	4.67251e+06	6.33565e+06	5.91384e+06	2.48466e+06	1.91059e+06	1.51188e+06
PE (17:1/17:1)	C39 H74 N O8 P	715.515	11.774	716.522	No results	Full match	No results	Lipids and lipid-like molecules	Glycerophospholipids	Glycerophosphoethanolamines	1-alkyl,2-acylglycerophosphoethanolamines	1.3081e+06	1.60085e+06	1.85352e+06	2.34256e+06	8.54389e+06	6.40697e+06	2.43135e+06	1.94202e+06	5.28699e+06	3.07065e+06	1.39986e+06	3.47643e+06	1.51459e+06	4.0749e+06	3.09671e+06	1.99152e+06	2.76201e+06	2.04366e+06	1.75206e+06	2.27633e+06	1.70879e+06	1.48586e+06	1.64861e+06	1.46426e+06	3.02663e+06	1.22223e+06	1.8341e+06	1.36795e+06	1.72081e+06	1.70097e+06	1.55479e+06	1.78579e+06	1.55539e+06	1.0918e+06	1.73615e+06	1.60697e+06	2.21222e+06	1.83632e+06
Carbaprostacyclin	C21 H34 O4	372.231	7.376	373.238	No results	Invalid mass	No match	Lipids and lipid-like molecules	Fatty Acyls	Eicosanoids	Prostaglandins and related compounds	1.65689e+06	553665	469553	500628	492446	492516	625826	600576	570365	719885	1.7074e+06	1.63386e+06	748886	828596	674179	539106	831186	931528	421979	442070	1.46092e+06	491582	1.1385e+07	1.68683e+07	527045	506042	2.81968e+06	1.70645e+06	380702	398611	1.04431e+06	1.13844e+06	1.8883e+06	1.98925e+06	1.31773e+06	1.24904e+06	1.20899e+06	973420
8,15-Dihete	C20 H32 O4	336.23	6.47	337.237	No results	No results	Full match					2.57582e+06	1.81679e+06	6.02709e+06	7.77572e+06	1.72752e+06	1.43282e+06	9.57927e+06	9.48202e+06	1.02604e+07	1.05281e+07	8.45769e+06	7.91972e+06	3.74462e+06	7.42056e+06	6.2495e+06	5.43568e+06	8.75946e+06	1.11738e+07	1.59107e+06	2.16125e+06	2.85927e+06	2.82603e+06	6.68827e+06	3.96889e+06	5.9443e+06	6.07711e+06	4.05487e+06	4.11698e+06	3.1378e+06	3.61352e+06	3.06867e+06	1.5295e+06	2.16875e+06	2.79179e+06	2.45961e+06	3.41305e+06	2.59969e+06	4.26625e+06
PC (19:2/18:5)	C45 H76 N O8 P	789.526	9.595	790.534	No results	Invalid mass	No results	Lipids and lipid-like molecules	Glycerophospholipids	Glycerophosphocholines	Phosphocholines	2.26396e+06	402063	2.59279e+06	2.49603e+06	404558	498333	1.49512e+06	382238	328231	285058	433512	253431	499010	608028	525349	425886	405775	318288	1.16715e+06	480333	1.88287e+06	2.18748e+06	311230	388513	438020	364452	479613	2.2358e+06	422516	439461	360433	338146	246872	415939	2.82319e+06	330022	528527	1.00551e+06
L-Homocitrulline	C7 H15 N3 O3	189.111	1.356	190.118	No results	No results	Full match	Organic acids and derivatives	Carboxylic acids and derivatives	Amino acids, peptides, and analogues	L-alpha-amino acids	3.35137e+06	4.48085e+06	1.85206e+06	1.44861e+06	2.15834e+06	970818	1.49772e+06	1.97815e+06	1.90448e+06	1.65919e+06	3.82725e+06	2.90952e+06	2.23525e+06	2.54414e+06	2.3714e+06	1.9876e+06	1.51835e+06	1.55446e+06	1.26974e+06	1.21268e+06	2.61148e+06	2.66745e+06	1.50644e+06	1.54796e+06	2.36712e+06	2.28446e+06	2.08735e+06	1.57488e+06	1.10433e+06	989102	2.12739e+06	1.91762e+06	1.18727e+06	1.34322e+06	3.03453e+06	2.35542e+06	1.88847e+06	1.60084e+06
Nitrosoheptamethyleneimine	C7 H14 N2 O	142.111	1.363	143.118	Full match	No results	No results					7.99831e+06	9.02603e+06	531598	440437	3.13051e+06	2.29784e+06	428764	750462	509322	542421	1.18661e+06	845565	966339	766937	1.26806e+06	1.28021e+06	969596	1.0309e+06	391241	454036	865689	874719	1.26886e+06	794234	816593	518820	964663	529943	495206	379254	1.55107e+06	1.10665e+06	599515	555431	758901	1.55159e+06	842034	686348
2,4-dihydroxyheptadec-16-en-1-yl acetate	C19 H36 O4	350.243	9.031	351.25	Invalid mass	No results	No results					1.14948e+06	1.07498e+06	1.78587e+06	1.71607e+06	7.20984e+06	1.18316e+06	1.51999e+06	2.60437e+06	922395	692200	1.49564e+06	2.08545e+06	1.57628e+06	1.57972e+06	1.39204e+06	912560	1.78953e+07	1.66341e+07	1.07995e+06	1.56906e+06	2.85778e+06	2.26787e+06	3.27611e+07	4.21819e+07	1.48634e+07	1.74371e+07	7.80829e+06	8.19853e+06	4.95908e+06	5.59186e+06	4.55157e+06	5.0636e+06	5.24291e+06	6.39929e+06	6.0048e+06	2.62089e+06	1.68263e+06	1.9332e+06
PC (14:1e/2:0)	C24 H48 N O7 P	493.317	8.542	494.325	No results	Full match	Full match	Lipids and lipid-like molecules	Glycerophospholipids	Glycerophosphocholines	Phosphocholines	1.12301e+08	1.13829e+08	3.01821e+08	2.45652e+08	1.85473e+08	1.98817e+08	2.41541e+08	2.70528e+08	1.11067e+08	8.95213e+07	2.10654e+08	2.24171e+08	4.31037e+08	3.92828e+08	3.44578e+08	2.279e+08	2.09602e+08	2.0681e+08	2.97602e+08	3.301e+08	1.18807e+08	1.11474e+08	2.09456e+08	2.39405e+08	1.95559e+08	1.74066e+08	2.25079e+08	2.14502e+08	2.4267e+08	2.44147e+08	1.98801e+08	2.18892e+08	1.25687e+08	1.35815e+08	1.44034e+08	1.44626e+08	1.41191e+08	1.42822e+08
Octyl hydrogen phthalate	C16 H22 O4	278.149	7.605	279.157	Invalid mass	No results	No results					337120	398426	299668	324971	378818	440726	465419	430349	397956	401722	502976	499975	540184	548156	499435	412527	459844	386502	305036	359060	350735	363241	337311	367035	348792	362586	293634	340935	258465	285709	410959	408447	322136	1.53184e+07	376152	407088	323285	322878
p-Mentha-1,3,8-triene	C10 H14	134.11	11.616	135.117	No results	No results	Full match	Lipids and lipid-like molecules	Prenol lipids	Monoterpenoids	Aromatic monoterpenoids	2.9756e+06	2.86379e+06	2.88128e+06	3.54865e+06	4.1135e+06	3.38035e+06	3.31757e+06	3.63071e+06	3.02248e+06	3.88558e+06	4.51768e+06	5.08658e+06	4.88677e+06	2.69992e+06	3.39836e+06	2.22876e+06	2.8525e+06	2.44246e+06	1.62301e+06	3.28615e+06	2.03637e+06	1.89279e+06	2.24997e+06	2.1026e+06	2.27077e+06	2.10272e+06	1.65752e+06	2.25844e+06	1.73754e+06	1.65893e+06	2.69073e+06	2.7873e+06	2.72185e+06	2.09127e+06	2.23359e+06	2.59465e+06	2.50099e+06	2.65776e+06
N3-cyclohexyl-3-azabicyclo[3.2.2]nonane-3-carbothioamide	C15 H26 N2 S	266.185	8.315	267.193	Invalid mass	No results	No results					6.00282e+06	5.6107e+06	2.64564e+06	5.09552e+06	5.31248e+06	3.48212e+06	5.1699e+06	6.5697e+06	5.65702e+06	5.14604e+06	3.13284e+06	3.64653e+06	3.00103e+06	2.72771e+06	2.92661e+06	2.10439e+06	1.22652e+06	1.05636e+06	3.32756e+06	3.81711e+06	1.95588e+06	1.77144e+06	1.62138e+06	1.59738e+06	1.32986e+06	1.20114e+06	2.59874e+06	4.80697e+06	1.33076e+07	1.33587e+07	2.20569e+06	2.46165e+06	1.05519e+07	1.14712e+07	1.29424e+06	1.40865e+06	1.94558e+06	2.92474e+06
N-(3-chloro-2-methylphenyl)-N'-(3-methoxypropyl)thiourea	C12 H17 Cl N2 O S	117.059	1.365	273.081	Invalid mass	No results	No results					8.54945e+06	9.81166e+06	628722	652869	3.20156e+06	2.31882e+06	481425	312255	1.23465e+06	1.46219e+06	2.22315e+06	2.58821e+06	1.16201e+06	1.46067e+06	720471	848586	305591	424681	451031	376869	294174	301131	456138	496750	627596	556210	853997	463677	522128	422569	770151	867412	388834	399498	833077	686687	549802	435662
PC (16:1e/17:1)	C41 H80 N O7 P	729.567	9.945	730.575	No results	Full match	No results	Lipids and lipid-like molecules	Glycerophospholipids	Glycerophosphocholines	Phosphocholines	2.93255e+07	3.70264e+07	2.359e+07	5.30391e+06	6.95678e+06	3.01866e+07	2.6889e+07	5.2413e+06	2.95127e+06	1.28678e+07	5.39269e+06	3.91195e+06	6.95687e+06	1.6116e+07	1.97252e+07	1.96621e+07	2.74113e+07	2.85437e+07	2.22205e+07	9.73879e+06	4.28539e+07	4.5087e+07	2.69807e+07	1.39017e+07	1.7776e+07	2.11718e+07	2.08411e+07	1.44548e+07	1.32779e+07	1.25359e+07	2.45931e+07	3.07649e+07	1.68071e+07	1.43284e+07	1.9797e+07	2.02152e+07	1.80983e+07	1.7998e+07
ACar 19:0	C26 H52 N O4	441.382	8.543	442.389	No results	Invalid mass	No results	Lipids and lipid-like molecules	Fatty Acyls	Fatty acid esters	Acyl carnitines	2.04406e+06	2.94347e+06	4.38348e+06	4.15195e+06	2.12696e+06	1.81411e+06	6.38928e+06	4.25463e+06	4.22658e+06	2.26607e+06	8.08055e+06	7.54253e+06	8.86797e+06	8.10456e+06	4.73545e+06	4.61351e+06	1.10054e+06	1.15004e+06	3.38535e+06	5.93674e+06	1.93409e+06	1.7201e+06	9.39424e+06	1.21407e+07	3.45312e+06	3.27352e+06	5.02561e+06	4.85363e+06	3.35346e+06	3.96934e+06	1.31227e+07	1.18869e+07	3.2897e+06	2.94181e+06	1.97898e+06	1.93076e+06	1.96888e+06	1.97133e+06
3-anilino-5-(4-chlorophenyl)cyclohex-2-en-1-one	C18 H16 Cl N O	297.093	1.363	298.101	Full match	No results	No results					2.51603e+06	2.30111e+06	2.19553e+06	1.56441e+06	3.76605e+06	2.33902e+06	1.50443e+06	2.18906e+06	1.4565e+06	1.43773e+06	1.65233e+06	2.39504e+06	2.16478e+06	1.7943e+06	1.32017e+06	1.57014e+06	1.11832e+06	1.49646e+06	918711	1.24595e+06	948890	1.02625e+06	1.558e+06	1.63219e+06	1.96482e+06	2.01655e+06	2.03054e+06	1.55875e+06	1.05322e+06	927112	2.1921e+06	1.95812e+06	992971	1.31155e+06	2.62155e+06	2.29508e+06	1.8686e+06	1.4378e+06
PC (20:3/22:6)	C50 H82 N O8 P	855.576	10.615	856.584	No results	Full match	No results	Lipids and lipid-like molecules	Glycerophospholipids	Glycerophosphocholines	Phosphocholines	5.0024e+07	3.67593e+07	7.05722e+06	1.11102e+07	2.6794e+07	1.82612e+07	2.756e+07	2.29372e+07	5.50073e+07	4.11619e+07	5.69012e+07	8.69322e+07	2.62186e+07	2.41572e+07	3.17602e+07	3.77656e+07	1.9974e+07	2.92362e+07	2.54279e+07	3.12954e+07	4.74204e+07	3.57688e+07	2.07287e+07	3.98009e+07	3.50009e+07	3.6546e+07	3.53743e+07	6.35881e+07	6.04849e+07	5.07813e+07	6.37417e+07	4.21044e+07	6.18252e+07	6.28747e+07	2.15887e+07	2.01653e+07	4.34822e+07	3.90788e+07
7-methyl-3-nitroimidazo[1,2-a]pyridine	C8 H7 N3 O2	177.051	1.285	178.058	Invalid mass	No results	No results					6.96339e+07	6.02714e+07	3.72376e+07	2.94015e+07	6.06949e+07	5.01073e+07	3.37183e+07	3.63175e+07	4.32247e+07	4.46379e+07	4.63365e+07	4.06627e+07	4.60471e+07	4.66533e+07	3.69372e+07	3.20655e+07	3.35884e+07	2.29329e+07	2.46971e+07	3.1233e+07	2.46868e+07	3.22237e+07	2.59823e+07	4.75093e+07	8.53392e+07	2.74182e+07	6.68272e+07	7.80975e+07	2.47536e+07	2.26092e+07	4.89475e+07	3.99397e+07	3.6982e+07	2.64439e+07	7.01206e+07	2.51e+07	4.70173e+07	4.61256e+07
α-Lapachone	C15 H14 O3	242.095	6.362	243.102	Full match	No results	Full match	Organoheterocyclic compounds	Naphthopyrans	Naphthopyranones	Naphthopyranones	3.89736e+06	3.25636e+06	427938	394671	578411	684046	393826	419176	487744	486084	574819	539222	517649	604731	461710	380814	468454	425253	396370	336548	429932	421992	406927	440156	413123	453629	374547	380871	351255	386077	470358	406541	366000	369189	620084	704885	386298	376415
Oxohongdenafil	C25 H32 N6 O4	480.255	5.609	481.263	Invalid mass	No results	No results	Organic oxygen compounds	Organooxygen compounds	Carbonyl compounds	Alkyl-phenylketones	1.66614e+06	3.48695e+06	1.31122e+07	1.27502e+07	1.69665e+07	1.01574e+07	7.813e+06	8.56061e+06	6.65062e+06	7.44392e+06	9.41235e+06	1.1121e+07	1.80836e+07	1.04162e+07	8.9475e+06	1.28683e+07	1.04281e+07	1.39523e+07	7.65427e+06	7.34598e+06	1.17348e+07	9.07303e+06	1.02788e+07	5.96134e+06	1.12844e+07	1.63676e+07	1.08098e+07	4.07581e+06	1.1384e+07	1.16314e+07	1.41518e+07	9.98707e+06	8.14942e+06	1.06208e+07	6.31988e+06	6.68437e+06	1.13217e+07	1.1454e+07
ACar 19:1	C26 H50 N O4	439.366	8.189	440.372	No results	Invalid mass	No results	Lipids and lipid-like molecules	Fatty Acyls	Fatty acid esters	Acyl carnitines	2.86955e+06	3.92706e+06	2.42487e+06	3.50615e+06	3.66607e+06	3.07971e+06	3.52656e+06	2.79456e+06	2.64046e+06	5.26885e+06	4.1986e+06	5.20439e+06	1.88316e+06	2.04938e+06	958669	856366	814096	843925	2.44033e+06	3.99725e+06	1.64949e+06	1.37152e+06	3.09622e+06	2.15475e+06	1.6677e+06	1.17567e+06	2.75361e+06	2.62222e+06	3.56382e+06	4.18661e+06	2.27045e+06	2.51559e+06	2.8097e+06	2.48626e+06	1.11126e+06	1.13003e+06	1.41983e+06	2.23098e+06
PE (18:0/20:5)	C43 H76 N O8 P	765.529	8.706	766.536	No results	Full match	No results	Lipids and lipid-like molecules	Glycerophospholipids	Glycerophosphoethanolamines	1-alkyl,2-acylglycerophosphoethanolamines	901602	907972	627662	1.56734e+06	1.63769e+06	2.13899e+06	876960	1.5349e+07	9.75584e+06	2.11171e+06	4.39095e+06	5.257e+06	4.25405e+06	2.74053e+06	2.32283e+06	1.85499e+06	2.29071e+06	1.19661e+06	487243	642684	519538	603328	804808	769927	1.24078e+06	1.84605e+06	1.45125e+06	1.97753e+06	738595	1.5333e+06	2.1532e+06	1.35728e+06	1.49425e+06	538959	838780	1.21019e+06	441789	866647
N-Phenyloxazol-5-(3-(trifluoromethyl)phenyl)oxazol-2-amine	C16 H11 F3 N2 O	266.122	4.875	305.085	Invalid mass	No results	No results	Organoheterocyclic compounds	Azoles	Oxazoles	Phenyl-1,3-oxazoles	6.34921e+06	5.67568e+06	1.61968e+06	1.3575e+06	7.40452e+06	5.80682e+06	1.72241e+06	1.95009e+06	1.63827e+06	1.62032e+06	3.51953e+06	797396	6.2197e+06	5.66294e+06	4.17446e+06	3.68187e+06	2.48263e+06	2.44791e+06	2.9564e+06	2.66532e+06	1.97926e+06	2.06065e+06	2.42686e+06	2.51708e+06	3.70847e+06	3.4855e+06	2.50474e+06	2.97032e+06	3.69854e+06	1.68457e+06	2.63367e+06	2.61244e+06	1.1296e+06	1.23862e+06	2.41177e+06	2.30595e+06	1.54147e+06	1.30637e+06
PC (20:2/20:3)	C48 H86 N O8 P	835.609	11.508	836.617	No results	Full match	No results	Lipids and lipid-like molecules	Glycerophospholipids	Glycerophosphocholines	Phosphocholines	4.09844e+07	4.98314e+07	1.37884e+07	1.19304e+07	1.03981e+07	1.13328e+07	1.92524e+07	2.53996e+07	2.52215e+07	2.30123e+07	2.40524e+07	9.20727e+07	9.62594e+07	4.68092e+07	1.02227e+08	8.79482e+07	2.41943e+07	4.68437e+07	1.2206e+07	1.9456e+07	1.5682e+07	1.77719e+07	1.47743e+07	2.88223e+07	3.77142e+07	5.09166e+07	4.65288e+07	4.82584e+07	4.07059e+07	1.01866e+08	4.56035e+07	3.98778e+07	3.6307e+07	4.19987e+07	6.53058e+07	3.57959e+07	2.70888e+07	2.57465e+07
PC (16:0e/5:0)	C29 H60 N O7 P	565.411	10.809	566.419	No results	Full match	No results	Lipids and lipid-like molecules	Glycerophospholipids	Glycerophosphocholines	Phosphocholines	478292	379957	388487	373002	575715	414270	405893	459420	567888	578183	722899	702733	947780	752448	455308	628327	1.07727e+06	822174	1.10939e+06	689654	871334	849908	6.17648e+06	2.78907e+06	2.6397e+06	1.70014e+06	1.80221e+06	2.33262e+06	1.1136e+06	1.45959e+06	1.77951e+06	1.90988e+06	2.13837e+06	2.43134e+06	1.54835e+06	1.6165e+06	1.21664e+06	1.37803e+06
PC (14:0e/2:0)	C24 H50 N O7 P	495.332	9.168	496.34	No results	Full match	Full match	Lipids and lipid-like molecules	Glycerophospholipids	Glycerophosphocholines	Phosphocholines	2.78236e+09	2.95899e+09	4.95056e+09	4.9974e+09	3.43924e+09	4.01051e+09	3.24986e+09	3.53935e+09	2.51308e+09	2.31839e+09	3.34457e+09	3.48565e+09	5.89244e+09	5.64193e+09	5.32077e+09	4.17178e+09	3.76324e+09	3.50458e+09	5.36176e+09	6.19763e+09	2.76413e+09	2.88575e+09	2.74746e+09	2.95706e+09	3.61047e+09	3.81849e+09	2.76402e+09	3.18772e+09	3.96679e+09	4.11251e+09	2.76482e+09	2.28977e+09	1.7819e+09	1.78844e+09	2.01286e+09	2.1976e+09	2.75827e+09	2.87935e+09
Oleoyl ethylamide	C20 H39 N O	309.303	10.691	310.31	Full match	No results	No results	Lipids and lipid-like molecules	Fatty Acyls	Fatty amides	N-acyl amines	2.71794e+08	1.90038e+08	1.0359e+08	1.33335e+08	2.26879e+08	1.87885e+08	2.54706e+08	3.22906e+08	6.56335e+08	6.80374e+08	8.11182e+08	8.65823e+08	4.86118e+08	3.30058e+08	4.05705e+08	4.98643e+08	4.09716e+08	3.56971e+08	2.77582e+08	2.63117e+08	4.02676e+08	4.32438e+08	3.39218e+08	1.17895e+08	3.31915e+08	3.29361e+08	3.76515e+08	4.12622e+08	5.63372e+08	6.01345e+08	2.67127e+08	2.74678e+08	2.2319e+08	2.39697e+08	3.13458e+08	2.66567e+08	3.35963e+08	3.33704e+08
N-Methyldioctylamine	C17 H37 N	255.292	7.221	256.3	Full match	No results	No results					3.12908e+06	3.30859e+06	1.54963e+06	1.85747e+06	1.07319e+06	796382	2.21312e+06	2.31699e+06	1.25253e+06	1.36063e+06	2.27044e+06	2.2105e+06	1.53219e+06	1.50835e+06	1.86724e+06	1.52573e+06	1.47664e+06	1.73622e+06	1.27853e+06	1.35144e+06	1.65196e+06	919683	1.41967e+06	1.50513e+06	1.20777e+06	990320	702022	638020	960803	962647	960952	1.00774e+06	852690	1.26868e+06	1.35441e+06	1.41421e+06	1.49531e+06	2.3057e+06
1,4-dihydroxy-1,4-dimethyl-7-(propan-2-ylidene)-decahydroazulen-6-one	C15 H24 O3	269.199	7.697	270.206	Invalid mass	No results	No results					575971	696218	778351	931683	792561	787184	1.24414e+06	1.28053e+06	734305	723574	1.05341e+06	973346	858277	920072	797894	629899	1.07157e+06	1.28182e+06	564606	661517	3.05459e+06	3.01221e+06	1.57506e+06	2.24878e+06	965915	711023	3.3258e+06	1.30895e+06	1.56066e+06	1.22918e+06	2.00437e+06	2.85536e+06	6.53122e+06	6.74881e+06	773459	988269	3.95117e+06	4.04099e+06
4-Pregnen-17alpha,20alpha-Diol-3-One	C21 H32 O3	332.235	7.324	333.242	No results	No results	Full match					1.37225e+06	1.27333e+06	975209	775112	2.33623e+06	1.92476e+06	1.30889e+06	1.37502e+06	1.07593e+06	1.21793e+06	2.1504e+06	2.16508e+06	1.14986e+06	1.88041e+06	1.03351e+06	742456	1.62538e+06	1.45821e+06	1.06889e+06	1.16021e+06	2.03725e+06	1.60971e+06	2.94613e+06	3.16548e+06	1.6785e+06	1.77425e+06	3.43695e+06	3.11457e+06	6.71207e+06	7.32238e+06	4.18689e+06	4.23359e+06	1.33622e+07	1.33382e+07	6.25499e+06	6.47321e+06	3.56115e+06	2.27169e+06
1-Caffeoylquinic Acid	C16 H18 O9	354.097	5.437	355.104	No results	No results	Full match	Organic oxygen compounds	Organooxygen compounds	Alcohols and polyols	Quinic acids and derivatives	266289	303449	478725	623241	280357	231506	360436	567341	565059	841178	1.10135e+06	948025	1.31881e+06	1.14908e+06	4.65225e+06	4.45167e+06	3.45039e+06	3.84988e+06	312618	351778	693138	401064	582552	508751	312506	294569	369540	207008	205608	191830	265176	242758	208874	208699	237587	228721	616428	385382
4-Phenylbutyric acid	C10 H12 O2	182.094	6.31	183.102	Invalid mass	Invalid mass	No results	Benzenoids	Benzene and substituted derivatives	Not available	Benzene and substituted derivatives	3.12677e+06	3.40212e+06	2.80678e+06	3.58861e+06	2.83845e+06	2.60557e+06	4.36352e+06	5.07981e+06	2.21992e+06	2.46506e+06	2.73434e+06	3.31661e+06	4.64856e+06	4.77785e+06	3.95071e+06	3.81584e+06	4.90865e+06	4.15794e+06	1.87745e+06	1.77919e+06	2.01396e+06	2.08595e+06	2.43999e+06	2.70987e+06	3.97901e+06	3.72307e+06	3.34968e+06	3.51193e+06	2.84381e+06	2.97118e+06	5.25777e+06	4.45112e+06	4.18282e+06	4.18468e+06	5.3432e+06	5.15804e+06	2.54643e+06	2.50185e+06
PC (16:0/20:0)	C44 H88 N O8 P	789.616	11.857	790.623	No results	Invalid mass	No results	Lipids and lipid-like molecules	Glycerophospholipids	Glycerophosphocholines	Phosphocholines	74558.8	236006	471924	85470.4	399898	317506	166587	283107	126269	56385.5	249632	178934	186944	150494	102114	156786	192589	135193	84859.5	233024	350370	59700.9	202648	162108	522019	247422	219842	486663	41248.7	165357	408333	160430	80579.9	90428.2	204168	270863	293845	460427
MAG (18:3)	C21 H36 O4	352.262	11.163	722.558	No results	No results	Full match	Lipids and lipid-like molecules	Glycerolipids	Monoradylglycerols	Monoacylglycerols	173895	165294	101208	126303	136136	85626.8	108884	152574	100612	112934	169908	139512	186736	47982.2	118679	146659	334594	171197	156689	148170	165022	155821	159389	183931	182379	164093	137857	150075	144793	114132	112153	179958	138605	149667	212863	197150	176917	156234
LPC 13:0	C21 H44 N O7 P	453.286	7.924	454.294	No results	Full match	Full match	Lipids and lipid-like molecules	Glycerophospholipids	Glycerophosphocholines	Phosphocholines	2.63056e+06	2.47364e+06	6.85911e+06	6.55701e+06	3.23092e+06	2.58316e+06	7.58175e+06	6.40696e+06	2.27585e+06	2.00773e+06	2.45483e+06	4.00654e+06	8.54836e+06	8.63387e+06	8.53534e+06	6.96893e+06	3.21973e+06	2.46612e+06	8.41388e+06	8.12356e+06	1.56378e+06	1.27351e+06	4.26843e+06	5.018e+06	3.54458e+06	3.62928e+06	4.25209e+06	4.05928e+06	5.10934e+06	5.47471e+06	3.57425e+06	3.7942e+06	3.09628e+06	3.18332e+06	3.39943e+06	3.66027e+06	1.81641e+06	2.41258e+06
Gly-Tyr	C11 H14 N2 O4	238.095	5.45	239.102	No results	No results	Full match	Organic acids and derivatives	Carboxylic acids and derivatives	Amino acids, peptides, and analogues	Peptides	3.56105e+07	3.97991e+07	508336	471148	7.01404e+06	7.15444e+06	454544	518561	592124	667806	369579	383661	399122	320746	315024	276968	296147	288772	394241	443626	240099	262514	567160	325811	394100	371479	290072	261056	259291	241916	368496	306141	263409	263189	280571	268538	800201	773758
(±)13-HpODE	C18 H32 O4	334.214	6.006	335.221	Invalid mass	No results	No match					456692	550707	1.47274e+06	1.88095e+06	538515	212362	2.24635e+06	1.86287e+06	1.44864e+06	2.06298e+06	2.74449e+06	1.73853e+06	1.11561e+06	797305	1.11264e+06	673946	788135	840122	851420	731378	1.39122e+06	1.05779e+06	1.13384e+06	1.51625e+06	1.03902e+06	648875	559312	503626	453735	353031	832394	479571	476046	387922	635052	1.30592e+06	1.4624e+06	1.21071e+06
cis-gondoic acid	C20 H38 O2	310.287	10.726	311.294	No results	No results	Full match	Lipids and lipid-like molecules	Fatty Acyls	Fatty acids and conjugates	Long-chain fatty acids	766074	537362	452463	1.30251e+06	921576	1.53913e+06	643219	1.14832e+06	1.07848e+06	1.51055e+06	980824	1.3808e+06	1.7955e+06	961741	1.58859e+06	922768	1.01482e+06	1.56324e+06	1.09642e+06	1.27627e+06	1.1845e+06	1.07168e+06	577618	1.06105e+06	1.28547e+06	1.28885e+06	968928	1.48487e+06	1.0662e+06	1.18106e+06	697687	969943	1.28462e+06	1.69802e+06	1.1816e+06	975103	1.18618e+06	1.09216e+06
1-(2-furyl)pentane-1,4-dione	C9 H10 O3	188.045	5.697	189.052	Invalid mass	No results	No results					1.29726e+07	1.32107e+07	1.98378e+06	1.76799e+06	4.64754e+07	4.00817e+07	2.12687e+06	2.24393e+06	2.70603e+06	2.22797e+06	3.11277e+06	3.14962e+06	3.0503e+06	2.73301e+06	2.47256e+06	2.04779e+06	2.18111e+06	2.1612e+06	1.79268e+06	2.04517e+06	2.0486e+06	2.0675e+06	2.95374e+06	3.36471e+06	2.35241e+06	2.57566e+06	3.92498e+06	3.89068e+06	2.54494e+06	2.62178e+06	4.26914e+06	4.18554e+06	3.66267e+06	3.82467e+06	2.67907e+06	3.86869e+06	2.75574e+06	2.61544e+06
2,3-dihydroxypropyl 12-methyltridecanoate	C17 H34 O4	324.227	9.006	325.235	Invalid mass	No results	No results					2.68846e+07	2.81438e+07	4.72276e+07	5.63125e+07	3.63517e+08	4.39742e+08	6.40566e+07	1.09835e+08	6.93729e+06	8.91629e+06	5.16635e+06	1.03186e+07	7.38425e+06	8.33918e+06	9.16095e+06	9.31213e+06	1.45154e+07	1.56824e+07	6.25874e+06	1.07874e+07	5.95957e+06	6.88855e+06	5.8168e+07	7.62531e+07	8.10466e+06	9.84223e+06	6.10336e+06	7.08222e+06	8.12662e+06	9.99547e+06	6.92842e+06	8.11726e+06	1.12549e+07	1.46135e+07	1.53115e+07	1.71929e+07	1.10522e+07	1.39494e+07
Apocynin	C9 H10 O3	166.063	5.704	189.052	Full match	Partial match	Full match	Organic oxygen compounds	Organooxygen compounds	Carbonyl compounds	Alkyl-phenylketones	1.11313e+07	1.15538e+07	1.54799e+06	1.03038e+06	4.17818e+07	3.60123e+07	809221	1.36587e+06	1.83134e+06	1.30706e+06	2.0453e+06	2.14462e+06	2.04831e+06	1.86094e+06	1.68195e+06	1.35635e+06	1.92179e+06	1.8494e+06	1.22066e+06	1.07409e+06	1.81499e+06	2.04302e+06	1.44986e+06	1.41998e+06	1.5104e+06	1.7395e+06	1.55091e+06	1.72991e+06	1.23601e+06	1.41257e+06	1.63498e+06	1.47791e+06	1.54729e+06	1.6702e+06	2.04319e+06	2.20195e+06	1.38155e+06	1.36406e+06
Lipoic acid	C8 H14 O2 S2	206.043	1.282	207.05	No results	No results	Full match	Organoheterocyclic compounds	Dithiolanes	Lipoic acids and derivatives	Lipoic acids and derivatives	919746	1.31372e+06	566379	522808	2.30668e+06	3.11567e+06	1.55425e+06	1.86065e+06	1.05787e+06	1.095e+06	3.12554e+06	3.97757e+06	737401	720168	738272	379283	488392	445042	322839	745263	2.30904e+06	1.83369e+06	988899	644761	744796	783910	489345	331624	342545	349274	577516	1.39435e+06	587356	920641	751270	1.33655e+06	548193	645432
Vitamin A	C20 H30 O	286.23	9.764	287.237	No results	No results	Full match	Lipids and lipid-like molecules	Prenol lipids	Retinoids	Retinoids	1.77218e+07	4.71522e+07	6.66407e+07	2.68412e+07	1.91131e+07	5.39466e+07	6.19951e+07	2.1817e+07	7.41806e+07	3.42426e+07	4.28945e+07	1.38777e+07	4.88981e+07	9.64658e+07	7.12225e+07	5.59953e+07	8.17656e+07	6.78748e+07	2.7543e+07	3.52719e+07	5.92458e+07	3.74873e+07	6.28069e+07	7.16299e+07	6.08616e+07	5.9308e+07	9.06409e+07	8.92189e+07	2.57609e+07	6.86995e+07	1.06623e+08	9.67082e+07	7.58568e+07	8.9046e+07	7.39607e+07	8.85223e+07	6.75441e+07	1.00199e+08
3-Acetoxyurs-12-en-23-oic acid	C32 H50 O4	498.368	7.232	499.376	Invalid mass	No results	No results	Lipids and lipid-like molecules	Prenol lipids	Triterpenoids	Triterpenoids	5.45096e+06	5.51497e+06	242712	222925	2.87706e+06	1.64828e+06	308565	301902	280387	412265	366885	369115	403736	416189	365226	267714	293366	268339	223126	243402	236061	264044	305484	466009	281996	252354	203512	218070	178257	176634	459468	423208	211166	221340	538163	523527	357382	329061
octadec-9-ynoic acid	C18 H32 O2	262.229	10.081	263.236	Invalid mass	No results	No results					8.8796e+06	1.04009e+07	1.30578e+07	1.5761e+07	1.68928e+07	1.34765e+07	2.48e+07	2.45239e+07	1.91393e+07	1.56042e+07	2.67886e+07	2.35834e+07	6.17316e+06	8.2803e+06	7.52625e+06	7.93518e+06	9.40358e+06	7.00156e+06	1.05068e+07	1.39085e+07	1.21838e+07	6.78599e+06	9.38528e+06	1.25772e+07	9.57183e+06	9.96499e+06	1.71892e+07	1.65029e+07	1.35711e+07	2.576e+07	7.55065e+06	7.04849e+06	2.2584e+07	2.95852e+07	7.82614e+06	7.17386e+06	1.58906e+07	1.37725e+07
PC (14:1e/21:2)	C43 H82 N O7 P	755.581	10.637	756.588	No results	Full match	No results	Lipids and lipid-like molecules	Glycerophospholipids	Glycerophosphocholines	Phosphocholines	3.99669e+07	4.27593e+07	3.30013e+07	1.10019e+07	4.19008e+07	2.53355e+07	1.25295e+08	5.84081e+07	7.69856e+07	6.63679e+07	8.89433e+07	7.78815e+07	3.53015e+07	5.25757e+07	3.85558e+07	3.59277e+07	1.89927e+07	2.54351e+07	4.77045e+07	5.42162e+07	3.69055e+07	5.20689e+06	4.51914e+07	3.91561e+07	5.17219e+07	4.58976e+07	1.97214e+07	5.07629e+07	4.51109e+07	3.94452e+07	3.43361e+07	2.8461e+07	5.41143e+07	6.76986e+07	3.01041e+07	3.96607e+07	1.34655e+06	6.3141e+07
Vitamin B2	C17 H20 N4 O6	376.139	8.104	377.147	No results	No results	Full match	Organoheterocyclic compounds	Pteridines and derivatives	Alloxazines and isoalloxazines	Flavins	215158	210474	266398	416281	1.91495e+06	1.78505e+06	619342	932724	173338	229103	244227	253554	251683	273935	273325	212922	257044	244956	175707	169309	194112	213456	307228	503843	186756	206084	159927	174057	165447	167521	259014	251930	177136	166939	235684	260678	175359	203240
KKK	C18 H38 N6 O4	384.285	10.286	385.293	Invalid mass	No results	No results					4.83057e+06	4.37263e+06	4.08339e+06	6.1479e+06	5.44534e+07	4.89964e+07	1.72778e+07	1.93695e+07	1.16444e+06	1.18081e+06	903415	928427	1.48501e+06	1.20296e+06	1.35333e+06	803438	1.33334e+06	1.08077e+06	1.35886e+06	1.19342e+06	773937	837826	4.96785e+06	6.54669e+06	1.13286e+06	1.2136e+06	790031	914748	1.05311e+06	1.12329e+06	1.07337e+06	996551	828067	889644	1.13654e+06	1.40198e+06	1.14952e+06	2.17057e+06
Adenosine	C10 H13 N5 O4	267.098	5.357	268.105	Full match	No results	Full match	Nucleosides, nucleotides, and analogues	Purine nucleosides	Not available	Purine nucleosides	7.16345e+06	7.32824e+06	852163	831432	4.02286e+06	3.18258e+06	851784	975493	1.1733e+06	1.36959e+06	806802	915263	1.13678e+06	1.14385e+06	752721	619853	722967	715914	786431	832065	557461	547854	901000	944270	993506	861483	869520	826249	738042	779511	1.00188e+06	874043	887749	862629	1.12515e+06	1.06902e+06	1.16365e+06	1.16011e+06
Homoarginine	C7 H16 N4 O2	188.127	1.331	189.134	No results	No results	Full match	Organic acids and derivatives	Carboxylic acids and derivatives	Amino acids, peptides, and analogues	L-alpha-amino acids	2.71831e+06	2.40186e+06	2.91215e+06	1.86559e+06	6.51304e+06	8.96718e+06	2.03857e+06	2.62691e+06	1.47748e+06	941156	2.46942e+06	2.44965e+06	3.86274e+06	4.46081e+06	3.60254e+06	3.0681e+06	1.83172e+06	1.62137e+06	2.02751e+06	1.92633e+06	2.12855e+06	2.02992e+06	3.37336e+06	2.91786e+06	2.99314e+06	3.77197e+06	2.22988e+06	1.71139e+06	1.45894e+06	1.42657e+06	2.68896e+06	3.77974e+06	2.54688e+06	2.3636e+06	2.95144e+06	3.28646e+06	1.61433e+06	1.69141e+06
15-Deoxy-Δ12,14-prostaglandin D2	C20 H30 O4	316.204	7.542	317.211	Invalid mass	No match	No match	Lipids and lipid-like molecules	Fatty Acyls	Eicosanoids	Prostaglandins and related compounds	3.8508e+06	3.0658e+06	842233	587173	2.57848e+06	2.29691e+06	977376	1.30088e+06	778774	1.30193e+06	3.24052e+07	3.23327e+07	1.79882e+06	1.78091e+06	1.28611e+06	924480	1.17965e+06	1.33199e+06	1.15834e+06	1.22771e+06	1.15072e+06	1.04536e+06	3.7867e+07	3.27182e+07	4.78218e+06	1.09828e+06	641689	731119	943609	1.30279e+07	1.01331e+06	1.20227e+06	645147	653850	2.12425e+06	2.42138e+06	1.49012e+06	996131
PC (18:5/20:5)	C46 H72 N O8 P	797.496	9.604	798.503	No results	Full match	No results	Lipids and lipid-like molecules	Glycerophospholipids	Glycerophosphocholines	Phosphocholines	1.99444e+06	1.23559e+06	4.47086e+06	6.41881e+06	4.12459e+06	4.68312e+06	2.32137e+06	4.74654e+06	2.26656e+06	1.54607e+06	3.91984e+06	1.97202e+06	4.00937e+06	5.97159e+06	5.17466e+06	4.6912e+06	807218	2.45044e+06	6.33089e+06	7.16175e+06	2.32925e+06	1.9788e+06	4.17244e+06	7.4929e+06	3.41424e+06	3.42976e+06	3.35683e+06	3.45044e+06	6.43684e+06	6.26405e+06	3.16773e+06	2.37439e+06	1.8386e+06	2.38705e+06	2.62201e+06	2.8992e+06	3.94956e+06	4.35369e+06
Gamithromycin	C40 H76 N2 O12	1553.05	8.421	777.535	Invalid mass	No results	No results	Organic oxygen compounds	Organooxygen compounds	Carbohydrates and carbohydrate conjugates	Aminoglycosides	2.0036e+07	1.89081e+07	2.44457e+07	2.43378e+07	2.42662e+07	4.52145e+07	3.12101e+07	2.91354e+07	2.43385e+07	1.09914e+07	2.55319e+07	2.72138e+07	3.62061e+07	3.90528e+07	1.71893e+07	2.93321e+07	4.6613e+07	4.81824e+07	2.23723e+07	1.88289e+07	3.46022e+07	3.03602e+07	1.78418e+07	1.64409e+07	2.48478e+07	2.56732e+07	2.4361e+07	2.58456e+07	2.42277e+07	2.5429e+07	3.13962e+07	3.6976e+07	1.6305e+07	1.35322e+07	1.61458e+07	1.90112e+07	2.27102e+07	2.16805e+07
5-(6-hydroxy-6-methyloctyl)-2,5-dihydrofuran-2-one	C13 H22 O3	243.183	10.317	244.19	Invalid mass	No results	No results					1.31774e+07	1.55053e+07	1.25696e+07	1.27013e+07	1.19522e+07	1.14284e+07	1.06322e+07	1.1536e+07	1.91306e+07	2.32365e+07	6.17277e+07	6.54765e+07	6.44301e+07	5.4239e+07	1.7262e+07	1.48016e+07	5.36473e+07	4.56416e+07	1.89866e+07	2.22939e+07	4.15306e+07	4.62463e+07	5.09752e+07	6.72053e+07	2.18304e+07	2.00028e+07	4.37845e+07	4.58022e+07	6.41126e+07	6.33179e+07	2.26637e+07	1.81816e+07	1.87885e+07	2.15553e+07	4.24726e+07	5.44439e+07	6.46098e+07	7.25209e+07
2-Hydroxyphenylalanine	C9 H11 N O3	181.071	5.01	182.079	Invalid mass	No results	No results	Organic acids and derivatives	Carboxylic acids and derivatives	Amino acids, peptides, and analogues	Phenylalanine and derivatives	2.23401e+06	2.2047e+06	1.9264e+06	2.75972e+06	6.1215e+06	7.33379e+06	3.85533e+06	4.31205e+06	233400	354555	1.98317e+06	1.84423e+06	1.34034e+06	1.2094e+06	777085	759391	1.1152e+06	997774	2.18573e+06	2.07864e+06	786490	883668	1.91907e+06	1.80307e+06	414451	434880	2.42209e+06	2.27724e+06	316457	281843	1.81e+06	1.43168e+06	1.0359e+06	1.25832e+06	2.84282e+06	2.85183e+06	2.61995e+06	2.06776e+06
Methyl 3-indolyacetate	C11 H11 N O2	189.079	1.378	190.086	No results	No results	Full match	Organoheterocyclic compounds	Indoles and derivatives	Indolyl carboxylic acids and derivatives	Indole-3-acetic acid derivatives	506954	584606	3.95788e+06	3.13678e+06	937483	709944	2.79518e+06	2.77881e+06	2.26305e+06	2.90288e+06	1.51595e+06	1.93536e+06	3.55467e+06	2.99141e+06	8.28756e+06	6.72408e+06	4.41083e+06	4.41473e+06	5.99374e+06	7.23426e+06	587199	1.07595e+06	2.45231e+06	3.35064e+06	1.72647e+06	1.17672e+06	1.85173e+06	1.72838e+06	1.11718e+06	1.07427e+06	2.79458e+06	2.37692e+06	1.30821e+06	1.36202e+06	1.84716e+06	1.74418e+06	6.85192e+06	5.67947e+06
PC (18:3e/2:0)	C28 H52 N O7 P	545.349	9.173	546.356	No results	Full match	No results	Lipids and lipid-like molecules	Glycerophospholipids	Glycerophosphocholines	Phosphocholines	1.21231e+07	1.16485e+07	3.37904e+07	3.14535e+07	1.9176e+08	4.13213e+07	3.04436e+07	2.72027e+07	1.98774e+07	9.2159e+07	2.56179e+07	7.47505e+06	5.11584e+07	4.635e+07	3.63335e+07	2.92308e+07	2.79882e+07	2.89505e+07	3.69422e+07	3.81184e+07	8.59285e+06	9.78557e+06	2.18744e+07	2.64543e+07	2.64689e+07	2.55169e+07	2.59325e+07	2.80173e+07	2.71866e+07	2.73996e+07	4.21102e+07	3.52721e+07	2.42074e+07	2.38709e+07	2.70017e+07	2.79625e+07	1.15419e+08	1.27236e+08
ethyl 1-(2-naphthylsulfonyl)-4-piperidinecarboxylate	C18 H21 N O4 S	347.114	6.399	348.121	Invalid mass	No results	No results					383825	1.12423e+06	562855	791126	1.40903e+06	679768	1.31569e+06	674869	849852	499999	1.44569e+06	890593	1.28554e+06	1.58118e+06	1.30785e+06	653643	1.57098e+06	1.24498e+06	509907	1.18568e+06	1.28835e+06	1.51301e+06	1.24675e+06	1.36101e+06	1.25672e+06	1.46504e+06	1.11238e+06	1.15962e+06	827292	646204	1.43633e+06	1.48477e+06	1.64721e+06	1.24518e+06	4.16675e+06	3.68312e+06	1.26899e+06	1.37327e+06
N-(cyclopropylmethyl)-N'-phenylurea	C11 H14 N2 O	212.089	1.144	213.097	Invalid mass	No results	No results					127331	149375	36395.5	29630	78118.1	88784.2	64700.2	57638.2	86271.1	111698	167492	146066	52123.4	55067.5	54803.2	42805.3	119921	63750.6	29297.9	29832.2	160582	176814	292959	260018	231232	238824	272679	241468	212507	178200	288772	234532	198535	222454	608798	661988	151471	164349
5-trans prostaglandin F2β	C20 H34 O5	376.222	6.77	377.229	Invalid mass	Invalid mass	No results	Lipids and lipid-like molecules	Fatty Acyls	Eicosanoids	Prostaglandins and related compounds	4.54121e+06	3.95043e+06	2.65105e+07	2.44025e+07	2.48158e+06	2.25404e+06	2.54136e+07	3.56639e+07	1.82535e+07	1.69773e+07	2.32495e+07	2.63527e+07	1.00264e+07	8.48249e+06	1.06241e+07	9.41439e+06	1.67628e+07	1.14092e+07	9.22506e+06	7.25105e+06	1.01337e+07	1.01128e+07	1.79354e+07	2.3152e+07	1.34034e+07	1.37936e+07	7.39718e+06	7.91565e+06	6.18803e+06	5.86249e+06	7.72139e+06	7.9746e+06	4.26997e+06	6.14412e+06	8.99752e+06	7.72539e+06	1.73239e+07	1.38704e+07
SM (d14:0/13:1)	C32 H65 N2 O6 P	604.458	11.016	605.466	No results	Full match	No results	Lipids and lipid-like molecules	Sphingolipids	Phosphosphingolipids	Phosphosphingolipids	2.00238e+07	6.47298e+06	1.42478e+07	1.96038e+07	1.90296e+07	1.65808e+07	2.05658e+07	2.37668e+07	4.35504e+06	3.78852e+06	1.43857e+06	1.69772e+06	3.46737e+06	1.4558e+06	3.21753e+06	4.84037e+06	920099	981794	4.40416e+06	3.24665e+06	835403	728542	723505	789640	924764	891471	716112	723197	814800	988973	891825	773479	681775	738766	987521	853655	814442	850759
AL 8810 Methyl ester	C25 H33 F O4	438.223	7.489	439.231	Invalid mass	No results	No results	Benzenoids	Indanes	Not available	Indanes	381185	377130	362053	374306	414966	474155	522231	529013	460387	582811	598653	638127	629470	632693	582543	499126	1.02612e+06	626363	364045	371743	1.02544e+06	1.29793e+06	6.20073e+06	6.20523e+06	1.12588e+06	892662	6.02182e+06	5.92119e+06	480235	626200	4.76802e+06	5.28787e+06	5.74072e+06	6.87585e+06	1.77613e+06	1.9849e+06	3.10475e+06	4.17702e+06
L-Ornithine	C5 H12 N2 O2	132.09	1.399	133.097	No results	No results	Full match	Organic acids and derivatives	Carboxylic acids and derivatives	Amino acids, peptides, and analogues	L-alpha-amino acids	13545.9	16575.9	32215.4	23338.3	72428.6	71321.1	36202.3	28191.3	20001.7	20476.4	21120.8	33191.7	32483.9	31414.9	24262.2	28323.3	19098.8	24592.6	20331.5	21130.9	15483.6	15032.6	29591	26145.5	27252.4	27850.6	77846.8	22482.6	23569.8	15097.9	32345.7	30780.9	40822	16300.4	35353.9	27726.4	28345.3	21423.6
PC (19:1/19:1)	C46 H88 N O8 P	813.621	11.753	814.624	No results	Full match	No results	Lipids and lipid-like molecules	Glycerophospholipids	Glycerophosphocholines	Phosphocholines	2.47264e+07	2.70952e+07	1.65331e+07	1.6667e+07	9.69606e+06	1.01168e+07	2.35295e+07	1.65292e+07	1.38268e+07	2.23984e+07	2.87124e+07	3.85149e+07	4.51623e+07	6.168e+07	4.09365e+07	2.57675e+07	3.07274e+07	2.57065e+07	2.39419e+07	2.28883e+07	2.36928e+07	3.23613e+07	2.80828e+07	2.42304e+07	2.59937e+07	2.32104e+07	2.88706e+07	2.90623e+07	2.16589e+07	1.56289e+07	3.94303e+07	2.92799e+07	2.59699e+07	6.91176e+06	3.84832e+07	3.37275e+07	2.38061e+07	1.34455e+07
5-hydroxy-4-methoxy-5,6-dihydro-2H-pyran-2-one	C6 H8 O4	144.04	1.336	145.047	Invalid mass	No results	No results					1.87655e+06	3.59749e+06	508686	397174	7.56706e+06	4.55648e+06	653803	630034	1.17311e+06	1.66105e+06	595093	609142	1.00334e+06	1.17427e+06	1.09984e+06	1.13317e+06	836660	568358	409804	733754	265273	305177	1.2781e+06	606800	633126	771249	561325	589371	386324	704423	551258	681094	337156	404977	859562	672471	473792	378174
PC (19:2/19:2)	C46 H84 N O8 P	809.592	6.515	810.6	No results	Full match	No results	Lipids and lipid-like molecules	Glycerophospholipids	Glycerophosphocholines	Phosphocholines	4.18781e+06	5.52143e+06	6.64104e+06	6.12104e+06	4.42882e+06	4.23882e+06	4.01958e+06	3.784e+06	4.29069e+06	6.09214e+06	1.12854e+07	2.36751e+07	2.89123e+07	8.59992e+06	3.73033e+06	2.5541e+06	2.62778e+06	2.31458e+06	5.2123e+06	5.85117e+06	5.00311e+06	4.64116e+06	5.32964e+06	4.6344e+06	5.06168e+06	4.44883e+06	4.00174e+06	4.5121e+06	3.03694e+06	3.27339e+06	4.07505e+06	4.03489e+06	1.86915e+06	3.97252e+06	5.80776e+06	6.97279e+06	4.80165e+06	5.03402e+06
Melatonin	C13 H16 N2 O2	232.122	7.308	233.129	No results	No results	Full match	Organoheterocyclic compounds	Indoles and derivatives	Indoles	3-alkylindoles	564466	627522	444015	450776	558136	578323	629918	643748	575269	756513	786173	751816	747057	837207	683305	538843	694753	561588	659480	826361	754770	788895	2.59986e+06	2.2517e+06	534731	516318	1.10673e+06	917681	308039	312776	3.06784e+06	4.22292e+06	1.72297e+06	1.35972e+06	4.65013e+06	4.66145e+06	3.91844e+06	4.07857e+06
2-Arachidonyl Glycerol ether	C23 H40 O3	364.295	10.677	365.302	Invalid mass	No results	No results	Lipids and lipid-like molecules	Endocannabinoids	Not available	Endocannabinoids	8.07795e+06	8.39536e+06	2.60775e+06	3.38949e+06	6.36066e+07	5.30825e+07	1.35896e+07	1.74606e+07	1.26895e+07	1.41848e+07	1.58573e+07	1.70274e+07	8.42721e+06	7.35393e+06	6.73209e+06	9.02026e+06	2.79874e+06	3.35679e+06	8.36644e+06	1.07322e+07	1.29771e+06	2.14417e+06	3.05344e+06	2.91832e+06	4.04904e+06	4.992e+06	2.49207e+06	2.64297e+06	6.78564e+06	5.5551e+06	7.45325e+06	6.45012e+06	4.08439e+06	3.44911e+06	2.1873e+06	1.33939e+06	5.14306e+06	4.96455e+06
2-{2-[4-(tert-butyl)phenyl]-4-hydroxy-1,3-thiazol-5-yl}acetic acid	C15 H17 N O3 S	291.095	7.984	292.102	Invalid mass	No results	No results					3.93751e+06	3.06596e+06	5.46336e+06	5.18311e+06	5.10018e+06	3.28055e+06	4.7405e+06	6.2414e+06	4.21946e+06	4.66325e+06	9.12044e+06	1.13548e+07	1.20585e+07	1.11863e+07	1.35584e+07	1.05136e+07	6.93818e+06	7.34197e+06	1.19382e+07	1.4728e+07	2.6743e+06	2.65686e+06	3.81742e+06	4.30552e+06	5.36751e+06	4.38971e+06	7.14998e+06	8.02131e+06	1.39435e+07	1.48041e+07	4.98673e+06	5.02485e+06	4.00656e+06	8.38431e+06	5.41744e+06	5.05263e+06	4.33924e+06	3.86916e+06
Camptothecin	C20 H16 N2 O4	718.197	10.909	719.205	Invalid mass	No results	No results	Alkaloids and derivatives	Camptothecins	Not available	Camptothecins	1.08342e+06	413015	1.0084e+06	369716	592562	324431	352883	452362	391398	408648	792035	545219	607734	517847	338328	459419	316683	472990	295938	300723	446304	411370	394258	2.39062e+06	1.20043e+07	470074	382006	441740	332933	393780	499298	531150	361417	392024	1.03476e+06	558825	402052	435198
3-(2-methylpropyl)-octahydropyrrolo[1,2-a]pyrazine-1,4-dione	C11 H18 N2 O2	232.121	5.288	233.128	Invalid mass	No results	No match					1.21596e+06	1.30797e+06	1.9755e+06	2.33305e+06	635305	556345	2.4918e+06	2.94822e+06	3.41116e+06	3.84186e+06	979273	876067	3.28389e+06	3.00741e+06	1.52814e+06	1.28792e+06	3.71579e+06	3.62709e+06	1.54858e+06	2.03288e+06	761164	656669	985769	1.03771e+06	1.36001e+06	1.24431e+06	1.5464e+06	1.55935e+06	602596	592059	897887	920041	5.54229e+06	5.59412e+06	1.2028e+07	1.32674e+07	2.15331e+06	2.25451e+06
PC (11:0/11:0)	C30 H60 N O8 P	593.405	10.645	594.411	No results	Full match	No results	Lipids and lipid-like molecules	Glycerophospholipids	Glycerophosphocholines	Phosphocholines	2.69118e+06	3.11821e+06	4.05028e+06	2.47274e+06	7.46484e+06	1.01146e+07	1.06073e+07	1.35296e+07	1.4431e+07	1.11836e+07	8.2706e+06	6.69283e+06	8.54435e+06	1.07947e+07	1.1659e+07	9.86279e+06	4.32089e+06	2.99524e+06	7.89282e+06	6.71254e+06	2.45394e+06	3.80602e+06	5.72239e+06	6.31738e+06	6.20407e+06	5.15854e+06	5.03388e+06	7.49231e+06	7.01251e+06	8.71856e+06	9.74621e+06	9.16292e+06	8.16986e+06	6.69509e+06	3.91674e+06	3.01079e+06	5.10412e+06	7.25903e+06
1-hydroxy-1-(4-methoxyphenyl)propan-2-yl 4-methoxybenzoate	C18 H20 O5	338.105	6.962	339.112	Invalid mass	No results	No results					203351	231568	179575	172025	197963	202376	234102	221365	202906	310805	306700	290537	327260	327335	269665	206006	229518	183167	178644	197794	4.37786e+06	3.86797e+06	214709	195602	207866	197750	164812	149577	131919	141236	231672	204603	155827	169815	255219	251797	196013	181354
PC (16:1e/10:0)	C34 H68 N O7 P	633.474	11.076	634.481	No results	Full match	No results	Lipids and lipid-like molecules	Glycerophospholipids	Glycerophosphocholines	Phosphocholines	6.15618e+06	2.64476e+06	1.35684e+06	6.55476e+06	7.33637e+06	2.9934e+06	3.56728e+06	7.83199e+06	5.5775e+06	5.44311e+06	5.70175e+06	2.82718e+06	3.03041e+06	3.25145e+06	5.00997e+06	1.27577e+07	6.78094e+06	5.12425e+06	4.22206e+06	9.86888e+06	4.51209e+06	1.81121e+06	2.49024e+06	8.08222e+06	1.14947e+07	6.25527e+06	4.89475e+06	3.59788e+06	2.87263e+06	4.78681e+06	4.19768e+06	2.32156e+06	2.87035e+06	3.13155e+06	4.61133e+06	6.00585e+06	5.48994e+06	2.93959e+06
PC (18:5e/4:0)	C30 H52 N O7 P	569.348	9.024	570.356	No results	Full match	No results	Lipids and lipid-like molecules	Glycerophospholipids	Glycerophosphocholines	Phosphocholines	2.81041e+07	2.22897e+07	1.20889e+08	1.36882e+08	7.03229e+07	7.43205e+07	5.35702e+07	1.18608e+08	9.22018e+07	1.06403e+08	8.18761e+07	1.25844e+08	1.69624e+08	1.64269e+08	1.49645e+08	1.16646e+08	7.72885e+07	7.60199e+07	1.13984e+08	1.09194e+08	1.08824e+08	1.0017e+08	6.7063e+07	6.5785e+07	1.51231e+08	1.43665e+08	7.44788e+07	7.983e+07	1.12571e+08	1.27269e+08	8.1641e+07	7.28164e+07	5.96231e+07	6.02013e+07	7.32678e+07	7.46629e+07	1.48684e+08	1.46765e+08
(+)-Aphidicolin	C20 H34 O4	180.114	8.188	361.235	No results	Invalid mass	No results	Lipids and lipid-like molecules	Prenol lipids	Diterpenoids	Aphidicolane and stemodane diterpenoids	1.72734e+06	2.15448e+06	1.26954e+06	1.92558e+06	1.22629e+06	1.50284e+06	1.30748e+06	1.28448e+06	2.07853e+06	1.20021e+06	1.59737e+06	2.09274e+06	2.08388e+06	2.78502e+06	1.03696e+06	1.33956e+06	1.53022e+06	1.60187e+06	1.23779e+06	2.69282e+06	3.06377e+06	1.61242e+06	6.02144e+06	5.04179e+06	1.57879e+06	988463	3.45903e+06	5.21247e+06	2.32038e+06	3.07461e+06	2.18861e+06	1.54647e+06	2.46211e+06	3.4729e+06	1.44101e+06	2.2244e+06	1.61341e+06	2.42664e+06
PC (20:4e/20:2)	C48 H86 N O7 P	819.617	9.539	820.624	No results	Full match	No results	Lipids and lipid-like molecules	Glycerophospholipids	Glycerophosphocholines	Phosphocholines	1.8256e+07	2.23771e+07	1.69306e+07	1.82898e+07	8.11847e+06	1.36158e+07	1.78329e+07	1.46912e+07	3.4148e+06	4.78124e+06	1.45623e+07	1.00033e+07	1.4206e+07	1.75692e+07	3.34685e+07	2.52973e+07	1.69146e+07	1.62165e+07	8.98926e+06	1.32436e+07	2.1705e+07	2.27092e+07	1.49295e+07	1.60138e+07	1.91219e+07	1.6435e+07	1.5765e+07	2.27551e+07	2.3759e+07	2.19555e+07	1.38191e+07	1.64825e+07	1.59263e+07	1.72699e+07	1.42392e+07	2.56458e+07	2.99244e+07	3.03867e+07
10b-methyl-1,5,6,10b-tetrahydroimidazo[2,1-a]isoquinolin-2(3H)-one	C12 H14 N2 O	185.084	5.015	186.091	Invalid mass	No results	No results					1.47261e+06	1.17808e+06	2.08537e+06	2.21476e+06	896224	1.04487e+06	1.20105e+06	1.07228e+06	1.07361e+06	1.80028e+06	2.87736e+06	2.89212e+06	1.6967e+06	1.69078e+06	2.51432e+06	2.00667e+06	2.05477e+06	2.30303e+06	1.78671e+06	2.00487e+06	1.8046e+06	2.26916e+06	1.74494e+06	1.34932e+06	1.71979e+06	1.3708e+06	1.14228e+06	1.26801e+06	1.02981e+06	1.0424e+06	2.17482e+06	1.9733e+06	1.18173e+06	1.39737e+06	1.37903e+06	1.90068e+06	3.92277e+06	3.81791e+06
Lysopc 20:0	C28 H58 N O7 P	551.393	10.399	552.4	No results	No results	Full match	Lipids and lipid-like molecules	Glycerophospholipids	Glycerophosphocholines	1-acyl-sn-glycero-3-phosphocholines	1.82093e+06	1.78013e+06	1.73026e+06	2.63841e+06	888028	1.73405e+06	1.41717e+06	1.54508e+06	978288	1.03124e+06	1.96004e+06	2.48805e+06	1.04173e+07	9.12875e+06	3.86134e+06	1.39603e+06	3.70595e+06	2.97335e+06	9.21273e+06	8.09302e+06	3.21232e+06	2.42752e+06	4.871e+06	1.14609e+07	8.80151e+06	4.21828e+06	8.84854e+06	8.63015e+06	1.73205e+07	1.61749e+07	6.79521e+06	6.36148e+06	6.5738e+06	8.33018e+06	4.45593e+06	5.09649e+06	7.86244e+06	8.80358e+06
PC (16:0e/2:0)	C26 H54 N O7 P	523.364	0.552	524.371	No results	Full match	Full match	Lipids and lipid-like molecules	Glycerophospholipids	Glycerophosphocholines	Phosphocholines	845916	1.0348e+06	1.50451e+06	1.13755e+06	992281	1.13399e+06	2.01023e+06	1.41657e+06	1.84139e+06	1.04476e+06	1.39079e+06	2.56167e+06	1.60745e+06	2.46175e+06	1.25551e+06	1.17849e+06	1.46059e+06	2.47286e+06	1.30348e+06	1.86367e+06	1.70617e+06	1.70734e+06	1.44117e+06	2.76794e+06	1.56107e+06	2.2518e+06	1.09525e+06	1.01407e+06	1.54658e+06	2.05324e+06	1.18048e+06	1.18331e+06	1.83892e+06	1.07393e+06	995374	1.03557e+06	1.22907e+06	1.33725e+06
1-Phenyl-3-methyl-5-pyrazolone	C10 H10 N2 O	174.079	5.096	175.087	Full match	No results	No results					1.20882e+06	786623	2.1575e+06	2.07603e+06	961614	1.09066e+06	1.70824e+06	2.24164e+06	4.27338e+06	4.63056e+06	3.40417e+06	3.94149e+06	3.98389e+06	3.85715e+06	7.5163e+06	6.5666e+06	9.30464e+06	8.65876e+06	1.22424e+06	1.2051e+06	2.04438e+06	2.02151e+06	2.88008e+06	3.22675e+06	2.57946e+06	2.41357e+06	1.67438e+06	2.01859e+06	705886	763157	1.74718e+06	1.71351e+06	422195	527627	895892	1.00736e+06	1.37759e+06	1.2134e+06
Eicosapentaenoic acid ethyl ester	C22 H34 O2	330.256	8.768	331.263	Full match	Not the top hit	Full match	Lipids and lipid-like molecules	Fatty Acyls	Fatty acid esters	Fatty acid esters	3.51129e+06	4.32557e+06	9.5334e+06	1.00857e+07	1.93656e+06	2.63073e+06	5.17574e+06	1.78135e+07	8.33312e+06	1.50529e+07	1.5108e+07	2.34334e+07	7.93622e+06	7.0865e+06	7.89525e+06	3.58295e+06	6.92631e+06	6.49754e+06	6.21877e+06	8.37988e+06	9.45468e+06	8.55227e+06	9.62634e+06	1.04218e+07	7.46371e+06	7.98775e+06	3.98388e+06	4.11912e+06	5.88627e+06	6.83853e+06	7.19381e+06	5.74335e+06	2.62507e+06	2.90661e+06	5.83206e+06	6.43567e+06	1.33081e+07	1.36734e+07
Ergosta-5,7,9(11),22-Tetraen-3-beta-Ol	C28 H42 O	394.324	9.442	395.331	No results	No results	Full match					601159	633606	762172	642544	298324	646629	466581	586537	601227	536018	640242	313259	920745	900365	725233	634286	623811	680714	747775	748725	524901	778168	1.70064e+06	1.76045e+06	1.18172e+06	1.18855e+06	909969	1.77849e+06	734574	568554	1.30499e+06	1.16665e+06	2.06781e+06	2.02439e+06	2.6606e+06	2.63103e+06	1.50138e+06	1.77644e+06
PC (15:0/16:1)	C39 H76 N O8 P	717.531	10.652	718.537	No results	Full match	No results	Lipids and lipid-like molecules	Glycerophospholipids	Glycerophosphocholines	Phosphocholines	6.36271e+06	6.66513e+06	4.08586e+06	2.94731e+06	1.1093e+07	1.05381e+07	4.75211e+06	7.28701e+06	3.43599e+07	4.10342e+07	1.39733e+07	2.56991e+07	3.0406e+06	5.88769e+06	1.49397e+07	9.09114e+06	5.37811e+06	7.34766e+06	3.88406e+06	1.17983e+07	1.74452e+07	6.55205e+06	2.65917e+06	1.28099e+07	4.60199e+06	1.37868e+07	4.62955e+06	5.04933e+06	1.10411e+07	1.10351e+07	9.10479e+06	8.29944e+06	1.59313e+07	1.64126e+07	4.49332e+06	4.86556e+06	9.13411e+06	6.85227e+06
Caffeic acid	C9 H8 O4	180.04	5.287	181.047	No results	Invalid mass	No results	Phenylpropanoids and polyketides	Cinnamic acids and derivatives	Hydroxycinnamic acids and derivatives	Hydroxycinnamic acids	4.89787e+06	5.11471e+06	700541	867126	1.16714e+06	762201	885237	1.10983e+06	2.79017e+06	3.57975e+06	2.01203e+06	2.31813e+06	516749	428920	544674	468750	703786	630940	337104	258562	488812	474864	210077	246575	144825	133044	72462.2	70168.3	398760	418411	119275	82750.3	86514.5	87623.6	254853	249793	631758	470722
5,6-dimethoxy-2-(2-methoxyphenyl)-4H-chromen-4-one	C18 H16 O5	294.089	5.625	295.097	Invalid mass	No results	No results					834723	807049	664304	472958	739852	779539	715090	821354	1.08736e+06	1.15307e+06	1.03449e+07	1.18302e+07	3.45517e+06	3.43568e+06	2.69311e+06	2.60162e+06	8.85275e+06	8.75495e+06	3.15329e+06	3.28285e+06	7.31864e+06	7.40492e+06	5.91767e+06	5.6762e+06	6.76728e+06	6.62174e+06	4.61548e+06	4.58585e+06	3.58542e+06	3.53172e+06	2.68736e+06	5.11933e+06	2.23506e+06	1.98855e+06	4.16162e+06	4.27372e+06	8.84538e+06	9.58536e+06
7-(1-pyrrolidinyl)pyrimido[4,5-d]pyrimidin-4-amine	C10 H12 N6	216.11	7.678	217.117	Invalid mass	No results	No results					2.85025e+06	2.50328e+06	3.51857e+06	3.74858e+06	7.63952e+06	4.08416e+06	3.43412e+06	4.44274e+06	476418	535129	286433	327312	289548	310395	266733	207867	265265	232456	579638	512299	204333	212984	193718	201341	185693	191322	172175	156706	146856	161319	251886	223192	167583	165367	231929	236979	169749	159378
N-(2-hydroxyphenyl)acetamide	C8 H9 N O2	151.061	1.336	152.068	Invalid mass	No results	No results					61574.1	1.53604e+06	122627	198706	293898	153363	97187.6	132382	1.01871e+06	90702.5	107996	387989	554122	2.36555e+06	632756	234100	264560	1.41854e+06	399303	336810	61903.7	301856	1.68065e+06	746287	2.99316e+06	1.99025e+06	1.49947e+06	1.81909e+06	71953.8	68148.4	1.20908e+06	388287	490806	340656	1.67199e+06	562858	124873	449485
SM (d20:2/24:2)	C49 H93 N2 O6 P	836.673	9.534	837.681	No results	Full match	No results	Lipids and lipid-like molecules	Sphingolipids	Phosphosphingolipids	Phosphosphingolipids	419643	409707	428497	478244	337718	480477	340671	260997	328242	220629	409185	335594	491423	498509	402293	362221	393769	380532	334904	383848	371920	343570	745776	385353	329792	365423	751132	697724	478021	418797	1.55679e+06	497994	594429	1.54262e+06	472733	558645	1.16388e+06	1.16223e+06
8,8-dimethyl-2-phenyl-4H,8H-pyrano[2,3-h]chromen-4-one	C20 H16 O3	304.113	4.838	305.12	Invalid mass	No results	No results					171021	111955	397346	314493	166086	288935	430779	498847	489611	582488	665192	865014	1.53055e+06	1.18029e+06	855521	801966	778650	847976	925806	952839	559797	551796	960475	975603	983664	1.0365e+06	1.33889e+06	2.06896e+06	476640	642668	1.11578e+06	1.19892e+06	498125	393393	933102	889747	1.9802e+06	1.73502e+06
3-[1-(phenylsulfonyl)-2-pyrrolidinyl]pyridine	C15 H16 N2 O2 S	288.097	6.285	289.104	Invalid mass	No results	No results					1.87877e+06	559971	516170	328507	1.33466e+06	1.56466e+06	332791	592306	325953	368358	595079	564160	633299	569807	461813	515597	413082	447002	446112	549174	281020	289622	412734	426440	317402	450910	481243	417829	396498	418619	339399	463561	258430	453989	322356	370069	301525	253563
H-Gly-Pro-OH	C7 H12 N2 O3	172.084	1.353	190.118	No results	No results	Full match	Organic acids and derivatives	Carboxylic acids and derivatives	Amino acids, peptides, and analogues	Dipeptides	2.05275e+06	2.80641e+06	1.33742e+06	998878	892416	216631	957346	1.32447e+06	1.20687e+06	1.00529e+06	2.2681e+06	2.02262e+06	1.45377e+06	1.85305e+06	759943	1.42693e+06	1.00835e+06	1.13542e+06	749197	1.09985e+06	1.13344e+06	1.18377e+06	1.53416e+06	1.63021e+06	2.94368e+06	2.69377e+06	2.49837e+06	2.59684e+06	756488	834169	1.4085e+06	1.41915e+06	871793	846823	2.08931e+06	1.90473e+06	1.23653e+06	1.16202e+06
1-Methyladenosine	C11 H15 N5 O4	281.111	1.36	282.118	Invalid mass	No results	No results	Nucleosides, nucleotides, and analogues	Purine nucleosides	Not available	Purine nucleosides	1.07998e+07	1.01893e+07	2.16813e+06	1.94489e+06	5.42851e+06	3.38859e+06	1.97644e+06	2.7591e+06	1.94195e+06	2.38443e+06	2.67964e+06	3.81486e+06	3.46348e+06	2.43037e+06	3.6062e+06	2.78128e+06	3.39955e+06	2.67722e+06	1.55797e+06	2.26528e+06	1.54677e+06	1.6233e+06	3.85648e+06	4.51991e+06	5.62261e+06	5.0732e+06	4.21931e+06	4.09361e+06	1.72119e+06	1.90356e+06	3.76188e+06	4.51235e+06	3.05431e+06	2.49474e+06	4.80385e+06	4.95905e+06	4.36983e+06	2.74602e+06
Dehydrocholic acid	C24 H34 O5	402.238	7.64	403.245	Invalid mass	No results	No results	Lipids and lipid-like molecules	Steroids and steroid derivatives	Bile acids, alcohols and derivatives	Bile acids, alcohols and derivatives	6.08597e+06	5.5705e+06	513198	372574	1.00301e+07	7.87678e+06	488819	519474	387642	348424	338915	339366	374776	353206	346505	286209	319038	275049	219479	249114	243338	252014	234024	272687	241990	251560	231196	236539	173764	175437	285121	283378	241515	230665	260972	280400	212339	200443
4-hydroxy-5,8-dimethylquinoline-3-carboxylic acid	C12 H11 N O3	217.074	4.811	218.081	Full match	Invalid mass	No results					245011	168141	995613	966601	213214	186982	1.00305e+06	1.11019e+06	902130	793655	511086	448292	569270	544978	1.02853e+06	1.01439e+06	1.39179e+06	1.00094e+06	1.2401e+06	1.25736e+06	293450	237003	900192	961239	1.09493e+06	1.04945e+06	348459	339020	237601	256516	683678	705050	217811	281863	641125	635030	2.76174e+06	2.41242e+06
Deoxycytidine	C9 H13 N3 O4	227.09	1.347	228.097	No results	No results	Full match	Nucleosides, nucleotides, and analogues	Pyrimidine nucleotides	Pyrimidine deoxyribonucleotides	Pyrimidine 2'-deoxyribonucleoside monophosphates	1.53623e+06	2.65503e+06	1.08789e+06	1.00284e+06	2.07075e+06	1.67559e+06	903632	1.15666e+06	1.14107e+06	1.27399e+06	3.24434e+06	3.3415e+06	2.83934e+06	2.22912e+06	1.70012e+06	1.47296e+06	2.24644e+06	1.91399e+06	1.58063e+06	1.78746e+06	1.59476e+06	1.53854e+06	3.01243e+06	4.10216e+06	5.00186e+06	5.13624e+06	4.27935e+06	4.04553e+06	1.60943e+06	1.23811e+06	2.54794e+06	2.73788e+06	1.75531e+06	1.52458e+06	5.75003e+06	4.93715e+06	2.72689e+06	2.44212e+06
Feruloyl Putrescine	C14 H20 N2 O3	264.147	5.34	265.154	No results	No results	Full match	Phenylpropanoids and polyketides	Cinnamic acids and derivatives	Hydroxycinnamic acids and derivatives	Coumaric acids and derivatives	208341	246691	228111	233025	391237	373244	264374	200465	256445	358059	445737	357590	415769	458612	451924	432502	310587	226318	207209	268538	151205	173783	209414	200237	234011	231977	204967	220316	365655	239715	285643	395385	594028	526442	1.05005e+06	1.06914e+06	242146	172348
(2R,3S,4S,5R,6R)-2-(hydroxymethyl)-6-(2-phenylethoxy)oxane-3,4,5-triol	C14 H20 O6	301.152	4.961	302.159	Invalid mass	No results	No results					2.01661e+07	1.7954e+07	1.91259e+07	1.7604e+07	1.35649e+07	1.13704e+07	1.84005e+07	2.46371e+07	3.54057e+07	3.92495e+07	1.39892e+07	1.56129e+07	2.02363e+06	2.5835e+06	6.51561e+06	6.27329e+06	961292	1.06724e+06	2.52493e+06	2.91832e+06	1.67823e+06	2.06047e+06	607189	800205	549059	571305	585744	540104	902546	944617	852345	816588	309728	394433	1.20554e+06	1.36584e+06	2.97835e+06	2.87235e+06
Neosaxitoxin	C10 H17 N7 O5	315.129	1.444	316.136	Full match	No results	No results	Phenylpropanoids and polyketides	Saxitoxins, gonyautoxins, and derivatives	Not available	Saxitoxins, gonyautoxins, and derivatives	6.9634e+06	6.90051e+06	2.93718e+06	2.10348e+06	1.9447e+06	1.54294e+06	2.0812e+06	2.98302e+06	1.96451e+06	1.87841e+06	2.3612e+06	3.46477e+06	2.83191e+06	2.23345e+06	2.12642e+06	2.34032e+06	1.62361e+06	2.22162e+06	1.41323e+06	1.83982e+06	1.51333e+06	1.40849e+06	2.12054e+06	2.22785e+06	2.48593e+06	2.64521e+06	2.81704e+06	2.01245e+06	1.36197e+06	1.28972e+06	2.77302e+06	2.74028e+06	1.75054e+06	1.63443e+06	3.7759e+06	3.19985e+06	2.59123e+06	2.04272e+06
Lagochilin	C20 H36 O5	356.254	8.078	357.261	Invalid mass	Invalid mass	No results	Lipids and lipid-like molecules	Prenol lipids	Diterpenoids	Diterpenoids	1.46405e+07	4.72556e+06	4.77821e+06	3.86539e+06	4.80044e+06	3.80079e+06	4.5337e+06	4.52192e+06	3.82991e+06	5.10977e+06	3.03314e+06	3.28616e+06	4.89889e+06	4.73332e+06	4.53e+06	3.84731e+06	3.9293e+06	4.38857e+06	3.50517e+06	3.65872e+06	3.91101e+06	3.67379e+06	2.46949e+06	3.12467e+06	2.51572e+06	2.48446e+06	3.91873e+06	3.89353e+06	3.88709e+06	3.98133e+06	1.63991e+06	2.62428e+06	3.08555e+06	3.02589e+06	410298	579463	2.41678e+06	2.60872e+06
PC (20:3e/2:0)	C30 H56 N O7 P	573.379	10.007	574.387	No results	Full match	No results	Lipids and lipid-like molecules	Glycerophospholipids	Glycerophosphocholines	Phosphocholines	3.18866e+06	4.71084e+06	1.08264e+07	6.74274e+06	1.78595e+07	1.31493e+07	6.50897e+06	7.08026e+06	6.68359e+06	5.99439e+06	2.74626e+06	2.68353e+06	2.2644e+07	2.20544e+07	1.62533e+07	1.49037e+07	1.63333e+07	1.5002e+07	1.00939e+07	1.16251e+07	3.12104e+06	3.42163e+06	1.72197e+07	1.35651e+07	1.48439e+07	1.29479e+07	1.27114e+07	1.20901e+07	1.08191e+07	1.1817e+07	1.97585e+07	2.21344e+07	9.83086e+06	8.44125e+06	9.06402e+06	9.49352e+06	8.31957e+06	1.00088e+07
N-α-L-Acetyl-arginine	C8 H16 N4 O3	216.126	5.233	217.133	No results	Invalid mass	No results	Organic acids and derivatives	Carboxylic acids and derivatives	Amino acids, peptides, and analogues	N-acyl-L-alpha-amino acids	1.08126e+06	853395	4.65115e+06	4.25397e+06	1.23588e+06	1.09538e+06	3.67295e+06	4.00619e+06	4.2507e+06	4.25783e+06	4.08031e+06	3.20433e+06	3.52261e+06	3.99736e+06	8.23514e+06	7.54554e+06	6.67294e+06	6.24605e+06	7.09617e+06	6.65701e+06	2.26987e+06	2.30476e+06	4.19614e+06	5.56608e+06	4.38086e+06	4.56723e+06	1.71389e+06	1.74237e+06	1.60675e+06	1.25221e+06	5.49545e+06	5.25092e+06	2.054e+06	2.74307e+06	4.30903e+06	4.16036e+06	1.132e+07	1.19223e+07
11-Deoxy prostaglandin F1α	C20 H36 O4	362.243	7.357	363.25	Invalid mass	No results	No results	Lipids and lipid-like molecules	Fatty Acyls	Eicosanoids	Prostaglandins and related compounds	2.22833e+06	1.89781e+06	3.54766e+06	4.04288e+06	4.38104e+06	2.98106e+06	6.61e+06	6.57022e+06	2.78712e+06	1.73138e+06	6.49549e+06	1.9637e+06	3.6313e+06	2.24377e+06	3.06225e+06	2.40396e+06	2.45066e+06	1.86334e+06	1.32036e+06	1.66146e+06	1.83095e+06	1.79587e+06	6.05097e+06	6.4508e+06	1.87484e+06	2.21466e+06	2.33695e+06	2.36011e+06	3.1651e+06	2.58283e+06	1.24063e+06	1.79712e+06	1.95176e+06	2.82955e+06	3.36281e+06	3.27962e+06	2.74559e+06	2.38091e+06
2-(14,15-Epoxyeicosatrienoyl) glycerol	C23 H38 O5	394.269	8.282	395.277	Invalid mass	No results	No results	Lipids and lipid-like molecules	Glycerolipids	Monoradylglycerols	2-monoacylglycerols	893485	777596	961946	898891	2.53635e+06	1.44582e+06	988774	1.26731e+06	615673	568804	475072	721223	406470	404184	411080	337062	446040	396712	504413	621661	511634	313431	6.22982e+06	7.79407e+06	536027	449051	562671	451144	954071	881390	366027	457839	469834	724866	393605	567451	369792	348665
KPH	C17 H28 N6 O4	362.206	7.04	363.214	Invalid mass	No results	No results					2.35241e+06	785949	642831	481102	919512	813267	664553	890942	432723	331302	578368	474882	687319	601624	771892	411155	389135	230605	715405	858170	380900	533263	725932	744317	521332	698679	488932	383597	463272	441353	396216	570821	359433	373767	420311	498295	528095	490195
4,7,8-trimethoxyfuro[2,3-b]quinoline	C14 H13 N O4	297.039	7.889	298.046	Invalid mass	No results	No results					204515	788115	327392	708214	412830	274413	296973	235066	259970	456920	286520	481407	441001	708624	317708	574529	269786	482711	196557	545145	344195	453625	1.25074e+06	2.09244e+06	495161	303558	349008	351831	201231	216232	313355	461678	214104	762272	462366	631992	402052	734587
Taurodeoxycholic Acid (sodium salt)	C26 H45 N O6 S	499.297	11.905	500.305	Full match	No results	Full match					3.09101e+07	4.59484e+07	2.05429e+07	2.04233e+07	2.08052e+07	1.39382e+07	1.64213e+07	1.86638e+07	3.20682e+06	3.08628e+06	4.0419e+07	4.49628e+07	4.46987e+06	3.95808e+06	5.00262e+06	4.19356e+06	3.40875e+06	4.10142e+06	1.04568e+07	1.15213e+07	3.64418e+06	4.49832e+06	4.30974e+06	4.17859e+06	3.00179e+06	3.10856e+06	1.40296e+06	1.32473e+06	1.59521e+06	1.94016e+06	1.60464e+06	1.11494e+06	988322	1.48668e+06	6.8764e+06	5.60428e+06	2.55698e+06	3.28027e+06
L-beta-Imidazolelactic acid	C6 H8 N2 O3	156.054	1.357	157.061	No results	No results	Full match	Organoheterocyclic compounds	Azoles	Imidazoles	Imidazolyl carboxylic acids and derivatives	500754	372110	551448	488691	500594	445754	437049	595316	430889	407886	485654	713442	581494	462704	389434	457955	320038	454336	285017	378301	278379	278358	459931	461265	575814	582340	652963	495444	323574	248558	597236	581757	361057	399355	813235	637633	561552	448223
INK	C16 H31 N5 O5	188.116	1.356	189.123	Invalid mass	No match	No match					1.02914e+06	1.5536e+06	928811	908589	1.29677e+06	656875	1.3537e+06	1.26304e+06	1.50666e+06	1.07652e+06	3.68815e+06	2.31812e+06	2.11119e+06	941360	1.92247e+06	1.61725e+06	1.45665e+06	947532	793783	757704	1.72388e+06	1.71815e+06	1.01708e+06	1.50424e+06	1.30489e+06	1.34257e+06	1.14541e+06	1.00883e+06	924953	494166	1.24572e+06	1.25739e+06	840908	801564	1.1374e+06	1.32356e+06	1.02759e+06	790285
All-Trans-13,14-Dihydroretinol	C20 H32 O	288.245	10.487	289.252	No results	No results	Full match					2.49463e+06	3.32582e+06	1.2392e+06	1.29283e+06	4.45514e+06	3.52206e+06	3.1552e+06	4.16105e+06	2.10945e+06	1.56616e+06	1.17226e+06	1.60765e+06	1.93922e+06	1.76261e+06	1.29268e+06	1.07555e+06	1.55121e+06	1.47922e+06	1.34527e+06	1.95029e+06	883903	872943	926485	2.14481e+06	1.54631e+06	1.90354e+06	2.60014e+06	2.94446e+06	2.5803e+06	2.46976e+06	2.18589e+06	1.67327e+06	3.43082e+06	3.29829e+06	820757	1.0164e+06	1.20439e+06	1.29886e+06
4-oxododecanedioic acid	C12 H20 O5	244.128	5.422	245.136	Invalid mass	No results	No results					8.12456e+06	1.20359e+06	1.14248e+06	1.17119e+06	889668	880582	621526	1.11475e+06	829161	944294	989934	1.17081e+06	1.02457e+06	1.34571e+06	788259	824874	1.08237e+06	1.32337e+06	862695	1.21627e+06	1.03078e+06	1.16291e+06	1.39056e+06	927168	983425	1.36067e+06	798564	843619	689100	982819	712809	868562	741112	1.03173e+06	1.05739e+06	1.49162e+06	910492	1.1065e+06
PC (18:2/19:2)	C45 H82 N O8 P	795.573	11.123	796.58	No results	Invalid mass	No results	Lipids and lipid-like molecules	Glycerophospholipids	Glycerophosphocholines	Phosphocholines	2.52346e+07	3.31453e+07	1.35436e+07	2.18699e+07	1.72696e+07	1.05861e+07	1.05992e+07	1.56813e+07	1.64446e+07	9.13442e+07	5.01473e+07	2.8558e+07	2.78246e+07	1.25134e+07	1.73781e+07	1.50546e+07	1.6873e+07	5.98685e+07	2.06097e+07	1.13233e+07	2.56577e+07	2.10414e+07	2.35322e+07	1.26448e+08	1.97421e+07	1.73635e+07	1.83135e+07	1.28034e+07	9.24363e+06	1.2451e+07	2.09998e+07	1.55548e+07	1.61829e+07	1.81118e+07	2.82842e+07	2.69067e+07	2.1962e+07	2.34482e+07
2-[(2-amino-6-methylpyrimidin-4-yl)thio]-4,6-dimethylnicotinonitrile	C13 H13 N5 S	271.093	5.507	272.1	Invalid mass	No results	No results					1.28298e+07	1.28106e+07	275873	241954	2.22061e+06	2.27385e+06	272960	255685	460870	560167	381243	351898	275002	214648	245430	284245	316312	255411	272931	346589	183188	213487	205173	203686	237820	265889	208829	234284	188184	169168	368705	280084	233292	295218	243476	346733	323180	223567
Stiripentol	C14 H18 O3	234.125	6.458	235.132	Full match	No results	No results					4.676e+06	4.42556e+06	1.56709e+06	1.73007e+06	3.47855e+06	1.86241e+06	1.68881e+06	1.75488e+06	1.61204e+06	1.78533e+06	1.83374e+06	1.70684e+06	2.22782e+06	2.30164e+06	1.69621e+06	1.78136e+06	1.36778e+06	2.2912e+06	1.451e+06	1.32697e+06	1.5938e+06	1.22552e+06	1.30192e+06	1.25605e+06	1.37133e+06	1.31565e+06	1.37809e+06	1.61024e+06	1.67037e+06	1.74874e+06	1.16705e+06	1.45034e+06	1.9659e+06	1.85452e+06	1.42322e+06	1.77187e+06	1.23945e+06	1.6285e+06
Prostaglandin E1	C20 H34 O5	354.24	6.775	355.246	No results	No results	Full match	Lipids and lipid-like molecules	Fatty Acyls	Eicosanoids	Prostaglandins and related compounds	6.35657e+06	5.78751e+06	2.75575e+07	2.75288e+07	8.23243e+06	6.55944e+06	3.98747e+07	4.87525e+07	2.18673e+07	2.02087e+07	2.59956e+07	2.93929e+07	1.12768e+07	1.15809e+07	1.2009e+07	1.04898e+07	2.06961e+07	1.31587e+07	1.00138e+07	8.12337e+06	1.31348e+07	1.28859e+07	1.92502e+07	2.48954e+07	1.71877e+07	1.91951e+07	8.56652e+06	9.16391e+06	7.66027e+06	7.20013e+06	8.65461e+06	8.81492e+06	5.56727e+06	7.83712e+06	1.04094e+07	9.7079e+06	2.05972e+07	1.52082e+07
methyl 6-{[4-(trifluoromethyl)anilino]carbonyl}nicotinate	C15 H11 F3 N2 O3	284.075	4.751	285.082	Invalid mass	No results	No match					1.65815e+06	1.56201e+06	651154	554199	1.46643e+06	1.11532e+06	908308	1.22404e+06	1.11113e+06	1.18365e+06	9.59636e+06	8.60822e+06	1.15357e+06	1.17571e+06	858518	862633	1.65e+06	1.77998e+06	1.05541e+06	1.11387e+06	1.13631e+06	1.12965e+06	1.26539e+06	1.26939e+06	976207	1.05182e+06	1.19256e+06	1.28873e+06	1.21902e+06	1.29324e+06	714828	922394	491048	436203	927343	687936	666210	618625
N-Methylphenylalanine	C10 H13 N O2	179.094	5.006	180.101	No results	Full match	No results	Organic acids and derivatives	Carboxylic acids and derivatives	Amino acids, peptides, and analogues	Phenylalanine and derivatives	411065	321536	294938	289531	489100	342281	329232	498017	451201	418076	630729	652049	1.22244e+06	1.06843e+06	669172	742110	862009	908755	1.31326e+06	1.16711e+06	530510	535081	1.14467e+06	1.28157e+06	781306	792747	1.17417e+06	1.13136e+06	414868	570851	906666	1.21841e+06	536385	605387	1.29951e+06	1.40619e+06	780928	703574
Guggulsterone	C21 H28 O2	312.209	7.731	313.215	No results	No results	Full match	Lipids and lipid-like molecules	Steroids and steroid derivatives	Androstane steroids	Androgens and derivatives	257512	284690	271470	251391	290630	345231	342217	371617	330443	374797	5.02842e+06	5.37437e+06	431393	390465	356732	288418	342579	448315	227833	247781	227393	314144	5.66973e+06	4.93899e+06	259769	276972	299295	266478	440524	328723	523159	317619	294848	347881	672664	684767	441982	233580
PC (16:0e/22:6)	C46 H82 N O7 P	791.58	9.538	792.587	No results	Full match	No results	Lipids and lipid-like molecules	Glycerophospholipids	Glycerophosphocholines	Phosphocholines	3.60082e+07	3.13648e+07	3.2673e+07	2.97714e+07	5.4896e+06	1.75676e+07	4.28017e+07	3.10402e+07	1.22211e+07	1.50812e+07	5.99246e+07	3.80916e+07	1.87047e+07	2.55166e+07	3.74721e+07	3.431e+07	3.23913e+07	3.44564e+07	2.84013e+07	3.3192e+07	1.92362e+07	4.03938e+07	4.04635e+07	2.98339e+07	1.96895e+07	2.32494e+07	2.19186e+07	3.17281e+07	2.4332e+07	2.23104e+07	1.86988e+07	2.18804e+07	2.64868e+07	3.40478e+07	3.36044e+07	3.22874e+07	2.33116e+07	2.38123e+07
Sinigrin	C10H16NO9S2-	358.4	5.766	717.807	No results	No results	Full match	Organic oxygen compounds	Organooxygen compounds	Carbohydrates and carbohydrate conjugates	Alkylglucosinolates	606578	93863.2	70522.4	146158	58304.8	58784.1	58541.4	64742.5	49941.4	62978.3	44468	83449.2	89241.4	94625.5	63400.3	67292.4	171199	69956	65673.9	911875	56751.7	60139.2	59529.4	66063.5	82035.4	84532.5	66466.8	60546.1	49009.5	50034.7	63111.3	69751.4	57216.7	55723.4	88217.7	236146	60208.3	127640
SM (d22:0/13:1)	C40 H81 N2 O6 P	716.583	11.708	717.591	No results	Full match	No results	Lipids and lipid-like molecules	Sphingolipids	Phosphosphingolipids	Phosphosphingolipids	2.10654e+07	3.59561e+07	1.84084e+07	1.85265e+07	1.76302e+07	1.16909e+07	1.06106e+07	1.33382e+07	9.2664e+06	1.06268e+07	2.92435e+07	3.12025e+07	1.41889e+07	1.14273e+07	1.91767e+07	1.97157e+07	3.09929e+07	4.41663e+07	2.35193e+07	2.01921e+07	4.99725e+07	3.1278e+07	2.06435e+07	2.7219e+07	2.54689e+07	4.20314e+07	3.18607e+07	3.14284e+07	2.11824e+07	2.40604e+07	4.12776e+07	2.57219e+07	2.64232e+07	4.88556e+07	3.78384e+07	3.81402e+07	3.202e+07	3.24459e+07
cis-7-Hexadecenoic Acid	C16 H30 O2	254.224	8.609	255.232	No results	No results	Full match	Lipids and lipid-like molecules	Fatty Acyls	Fatty acids and conjugates	Long-chain fatty acids	828976	764963	1.03259e+06	1.05221e+06	1.1042e+06	705800	952769	1.39414e+06	921780	605026	864199	1.33216e+06	1.23332e+06	929968	820014	831009	922015	1.03817e+06	1.22022e+06	1.34492e+06	730780	733453	1.22366e+06	1.14404e+06	1.38069e+06	1.20101e+06	1.98956e+06	1.38253e+06	1.06958e+06	1.38715e+06	1.14408e+06	1.49963e+06	2.36973e+06	2.16078e+06	989269	1.36315e+06	956707	914108
PC (22:6e/17:2)	C47 H80 N O7 P	801.568	10.403	802.575	No results	Full match	No results	Lipids and lipid-like molecules	Glycerophospholipids	Glycerophosphocholines	Phosphocholines	3.29955e+08	4.07852e+08	3.21731e+08	4.43231e+08	2.49954e+08	3.2954e+08	2.41835e+08	2.62608e+08	2.24209e+08	2.63617e+08	3.33107e+08	3.48108e+08	2.4823e+08	1.87585e+08	2.07566e+08	1.78401e+08	1.88117e+08	2.34366e+08	3.04866e+08	2.38556e+08	4.36127e+08	4.07086e+08	2.3306e+08	1.92329e+08	2.14816e+08	2.51431e+08	3.43228e+08	2.25703e+08	2.93699e+08	2.49338e+08	3.0164e+08	1.90181e+08	2.8736e+08	3.60145e+08	2.19321e+08	2.36161e+08	4.71e+08	4.15301e+08
N-Tetradecanamide	C14 H29 N O	227.225	9.782	228.232	No results	No results	Full match	Lipids and lipid-like molecules	Fatty Acyls	Fatty amides	Fatty amides	4.89914e+06	5.86298e+06	5.44926e+06	3.57518e+06	3.23805e+06	4.83615e+06	3.91035e+06	4.65665e+06	3.84689e+06	3.71386e+06	5.08729e+06	4.18525e+06	4.42811e+06	6.82218e+06	7.82653e+06	6.85211e+06	4.38933e+06	3.56009e+06	5.63432e+06	6.13469e+06	3.6571e+06	3.92483e+06	3.2697e+06	3.54741e+06	2.78643e+06	3.09864e+06	3.28741e+06	3.64099e+06	6.55538e+06	5.58546e+06	3.88145e+06	3.58665e+06	3.57186e+06	4.29607e+06	3.07146e+06	3.67147e+06	5.40497e+06	5.96299e+06
Saxitoxin	C10 H17 N7 O4	321.111	5.121	322.118	No results	Invalid mass	No results	Phenylpropanoids and polyketides	Saxitoxins, gonyautoxins, and derivatives	Not available	Saxitoxins, gonyautoxins, and derivatives	91352.6	99326.8	679268	813160	122574	94450.8	538895	675811	752672	834723	349544	213420	554759	361309	939951	771628	1.18147e+06	1.31422e+06	424766	322814	171240	181746	336002	343312	158070	220635	301487	258092	221920	212746	331372	217473	58343.4	104855	73973.7	96137.9	1.15274e+06	1.14582e+06
PC (16:0/18:5)	C42 H74 N O8 P	751.519	11.314	752.527	No results	Invalid mass	No results	Lipids and lipid-like molecules	Glycerophospholipids	Glycerophosphocholines	Phosphocholines	399163	426686	405326	268725	673805	418111	483870	621085	621995	794311	584011	509330	411923	363448	578664	1.15374e+06	1.09521e+08	5.63456e+07	425602	279353	484592	450997	488141	485702	537700	528916	595664	629367	464495	531821	707961	274494	658353	734857	569071	549699	556301	583418
HPK	C17 H28 N6 O4	190.108	5.504	191.115	Invalid mass	No results	No results					2.59234e+06	2.49645e+06	2.27126e+06	2.238e+06	1.46993e+06	1.66547e+06	2.53705e+06	2.6758e+06	2.07125e+06	2.14922e+06	3.5523e+06	3.44731e+06	3.61075e+06	3.6045e+06	2.86227e+06	2.67238e+06	2.79864e+06	2.49215e+06	2.61788e+06	2.82753e+06	2.18631e+06	2.51618e+06	2.21825e+06	2.41169e+06	2.09351e+06	2.14761e+06	2.09995e+06	2.24249e+06	2.16646e+06	2.57847e+06	2.41431e+06	2.38496e+06	2.12216e+06	2.67475e+06	2.33663e+06	2.59125e+06	2.47862e+06	2.08984e+06
16-Heptadecyne-1,2,4-triol	C17 H32 O3	301.261	6.605	302.268	No results	Invalid mass	No results	Lipids and lipid-like molecules	Fatty Acyls	Fatty alcohols	Long-chain fatty alcohols	645269	696121	1.17732e+06	1.02438e+06	912284	584108	985099	1.23707e+06	989425	1.15028e+06	1.06547e+06	957026	1.34899e+06	1.088e+06	1.10999e+06	953429	819547	694885	832905	700511	593173	541642	815259	917816	775779	728305	599597	658858	682350	577667	924500	782413	594676	793736	713027	798851	660856	719980
L-Threonine	C4 H9 N O3	119.058	1.345	120.066	No results	No results	Full match	Organic acids and derivatives	Carboxylic acids and derivatives	Amino acids, peptides, and analogues	L-alpha-amino acids	4.36388e+06	7.05094e+06	4.24787e+06	4.8734e+06	7.31505e+06	6.82564e+06	4.58637e+06	4.65347e+06	7.42341e+06	5.84758e+06	3.85393e+06	3.93845e+06	4.92029e+06	2.92141e+06	3.74228e+06	2.79095e+06	1.66217e+06	2.00041e+06	2.02781e+06	1.83357e+06	1.20789e+06	1.30709e+06	1.89793e+06	2.29046e+06	2.51255e+06	2.92759e+06	2.80181e+06	1.90142e+06	1.75354e+06	1.49974e+06	2.68636e+06	2.84558e+06	2.12339e+06	2.162e+06	3.6441e+06	4.41288e+06	2.15578e+06	1.85388e+06
ACar 17:0	C24 H48 N O4	413.35	7.953	414.357	No results	Invalid mass	No results	Lipids and lipid-like molecules	Fatty Acyls	Fatty acid esters	Acyl carnitines	1.61607e+07	1.6419e+07	2.54618e+07	2.26641e+07	1.04575e+07	1.16156e+07	2.79055e+07	2.86569e+07	1.79608e+07	1.69876e+07	2.30842e+07	2.43401e+07	1.05064e+07	1.0192e+07	7.80913e+06	7.1756e+06	5.87274e+06	6.67715e+06	1.63459e+07	1.67656e+07	1.13986e+07	1.17165e+07	1.48849e+07	1.68976e+07	8.66622e+06	8.45624e+06	9.37942e+06	8.65529e+06	2.04863e+07	1.70064e+07	9.37748e+06	8.45432e+06	1.08909e+07	1.0567e+07	6.16601e+06	5.80632e+06	9.59171e+06	1.20236e+07
Pregnanetriol	C21 H36 O3	358.25	6.843	359.257	No results	Invalid mass	No results	Lipids and lipid-like molecules	Steroids and steroid derivatives	Pregnane steroids	Gluco/mineralocorticoids, progestogins and derivatives	2.10421e+06	1.92226e+06	2.39649e+06	2.21094e+06	1.79527e+06	1.53931e+06	1.81662e+06	2.10265e+06	1.743e+06	1.57546e+06	2.22743e+06	2.07974e+06	1.41071e+06	1.77593e+06	775646	919691	480530	451567	876244	1.19608e+06	1.58226e+06	1.77916e+06	1.95827e+06	2.41973e+06	587856	550858	1.00947e+06	1.01154e+06	330174	342851	2.91742e+06	2.21916e+06	819685	787943	1.96137e+06	1.98257e+06	1.85895e+06	2.12247e+06
Cystamine	C4 H12 N2 S2	152.045	1.23	153.052	No results	No results	Full match	Organosulfur compounds	Organic disulfides	Dialkyldisulfides	Dialkyldisulfides	493361	529520	924874	720504	710192	564969	807994	815122	756494	1.1907e+06	1.23763e+06	1.18655e+06	1.21678e+06	1.0542e+06	940416	871792	1.05228e+06	717712	591708	722848	712033	851387	916441	869823	835648	1.10561e+06	886533	755339	612107	891789	1.11425e+06	682019	796234	842554	1.14311e+06	1.18731e+06	989431	788882
Norfenefrine	C8 H11 N O2	171.09	1.412	172.096	No results	Invalid mass	No results	Benzenoids	Phenols	1-hydroxy-4-unsubstituted benzenoids	1-hydroxy-4-unsubstituted benzenoids	197943	283469	205308	165713	319295	214819	150748	338664	171447	197586	270275	324639	206872	246800	202017	186452	238379	249835	120098	145679	154464	120983	455954	334663	234815	328313	245284	207012	126640	132054	299303	319667	432126	683576	370606	561417	248134	200785
13-HPODE	C18 H32 O4	312.23	7.133	313.237	No results	No results	Full match	Lipids and lipid-like molecules	Fatty Acyls	Lineolic acids and derivatives	Lineolic acids and derivatives	743369	1.10521e+06	532501	526221	1.18026e+06	932137	1.55526e+06	1.6092e+06	1.02937e+06	1.03568e+06	558229	795844	1.05396e+06	630106	495306	628058	459394	625895	564884	699888	558898	496751	676773	793531	692819	580859	850569	993159	657981	599280	585493	832718	1.28364e+06	1.00477e+06	660911	845869	874827	828794
XLR11 N-(4-hydroxypentyl) metabolite	C21 H28 F N O2	164.094	5.49	165.102	Invalid mass	No results	No results	Organoheterocyclic compounds	Indoles and derivatives	N-alkylindoles	N-alkylindoles	1.28737e+07	1.21823e+07	3.08904e+06	2.7866e+06	9.74504e+06	9.42799e+06	3.86247e+06	4.45067e+06	1.42437e+06	1.78785e+06	2.66263e+06	2.62181e+06	908235	900498	858152	817723	1.74491e+06	1.59776e+06	666659	822496	1.2416e+06	917452	2.44184e+06	2.48925e+06	1.42241e+06	1.41835e+06	1.1228e+06	1.03265e+06	1.46885e+06	1.28697e+06	1.026e+06	853404	938756	960281	1.34445e+06	1.73623e+06	1.70744e+06	1.76128e+06
Phe-Phe	C18 H20 N2 O3	312.147	5.497	313.154	No results	No results	Full match	Organic acids and derivatives	Carboxylic acids and derivatives	Amino acids, peptides, and analogues	Dipeptides	270295	216929	472870	718854	532402	662776	576038	538062	1.05139e+06	1.18426e+06	831729	879009	1.49596e+06	1.41764e+06	1.63182e+06	1.44056e+06	667192	619630	989424	1.01652e+06	487895	468399	318918	413871	1.08704e+06	836119	684163	590421	666699	718495	1.68641e+06	1.56712e+06	1.13795e+06	1.2842e+06	941145	932027	569972	733703
GKK	C14 H29 N5 O4	313.207	9.753	314.214	Invalid mass	No results	No results					524186	507025	470522	480524	470725	484521	385633	376230	442280	488751	566281	854993	524208	568882	536168	496890	598938	621146	595990	899183	859106	730713	3.00752e+06	2.94167e+06	445810	513902	1.22807e+07	1.40794e+07	447906	614218	1.12825e+06	937557	2.72972e+06	2.85778e+06	635555	743220	592301	602165
cis-4-Hydroxy-D-proline	C5 H9 N O3	114.032	1.5	132.066	Invalid mass	Invalid mass	No results	Organic acids and derivatives	Carboxylic acids and derivatives	Amino acids, peptides, and analogues	Proline and derivatives	1.34208e+07	1.89699e+07	3.82852e+06	3.66528e+06	8.55335e+06	7.37587e+06	4.29286e+06	4.48868e+06	3.05638e+06	3.00622e+06	3.01455e+06	5.27625e+06	8.89499e+06	5.4049e+06	7.17552e+06	5.41736e+06	1.77072e+06	2.38875e+06	2.76277e+06	3.09204e+06	2.86563e+06	2.57092e+06	1.0197e+06	2.37858e+06	3.93247e+06	4.16037e+06	2.40587e+06	2.70433e+06	4.2002e+06	2.87712e+06	2.43466e+06	1.36049e+06	1.45313e+06	1.34145e+06	2.41709e+06	1.02315e+06	2.89978e+06	1.81844e+06
ACar 10:1	C17 H32 N O4	313.225	6.009	314.232	No results	Invalid mass	No results	Lipids and lipid-like molecules	Fatty Acyls	Fatty acid esters	Acyl carnitines	2.42513e+07	2.76138e+07	1.50167e+07	1.82441e+07	3.63958e+07	1.51819e+07	1.6436e+07	1.20216e+07	2.1832e+07	2.39696e+07	3.00425e+07	1.78385e+07	1.16425e+07	4.93523e+06	9.53334e+06	6.78243e+06	3.85797e+06	4.20408e+06	6.00583e+06	4.32552e+06	1.44214e+07	1.60375e+07	4.68966e+06	4.71551e+06	4.18662e+06	3.0994e+06	3.7817e+06	3.33558e+06	4.89272e+06	4.44169e+06	3.8134e+06	5.12273e+06	6.69667e+06	6.48885e+06	3.05451e+06	5.24833e+06	1.73806e+07	1.41148e+07
Dl-Indole-3-lactic acid	C11 H11 N O3	205.074	1.385	188.071	No results	No results	Full match	Organoheterocyclic compounds	Indoles and derivatives	Indolyl carboxylic acids and derivatives	Indolyl carboxylic acids and derivatives	281048	327114	636244	437672	444736	332960	423934	679810	401783	446322	505030	612863	597760	545006	900946	591375	355265	504863	623675	456031	326429	324135	459206	511385	536020	552859	555919	438840	319914	299431	572750	629999	328375	321515	660444	597319	582250	532025
6??-Hydroxytestosterone	C19 H28 O3	322.212	7.554	323.219	Invalid mass	No results	No results					2.18455e+06	2.10334e+06	6.43631e+06	6.31667e+06	5.74236e+06	4.33628e+06	9.91969e+06	1.01664e+07	7.30831e+06	5.82313e+06	6.95172e+06	7.86832e+06	5.15039e+06	3.9065e+06	4.01208e+06	3.69963e+06	4.50593e+06	4.38892e+06	2.4998e+06	3.22023e+06	684546	778266	3.73846e+06	2.34115e+06	4.79982e+06	4.82967e+06	4.19698e+06	5.81742e+06	4.46288e+06	4.50309e+06	3.93627e+06	5.27246e+06	6.18543e+06	7.21537e+06	5.75394e+06	5.24773e+06	4.61542e+06	4.59764e+06
N1-(2,3-dihydro-1,4-benzodioxin-2-ylmethyl)-2,2-dimethylpropanamide	C14 H19 N O3	227.152	6.675	228.16	Invalid mass	No results	No results					733927	721903	1.53731e+06	1.59283e+06	870272	736883	1.23063e+06	1.46787e+06	1.70523e+06	1.99872e+06	3.95968e+06	4.97348e+06	1.4644e+06	1.21125e+06	1.26575e+06	874567	3.14984e+06	3.08421e+06	757123	969260	5.082e+06	4.46203e+06	2.5674e+06	3.09685e+06	875187	984335	1.33122e+06	1.20457e+06	848238	1.47715e+06	1.86472e+06	1.94553e+06	1.78937e+06	2.11262e+06	1.22464e+06	1.14183e+06	6.70587e+06	5.25109e+06
ACar 15:0	C22 H44 N O4	385.319	7.384	386.326	No results	Invalid mass	No results	Lipids and lipid-like molecules	Fatty Acyls	Fatty acid esters	Acyl carnitines	2.08018e+07	1.87441e+07	1.62802e+07	1.3825e+07	1.36008e+07	1.49435e+07	1.71611e+07	1.75066e+07	1.31849e+07	1.37801e+07	1.41997e+07	1.56144e+07	1.47959e+07	1.68141e+07	9.67825e+06	8.63216e+06	6.25859e+06	4.71825e+06	1.36991e+07	1.40107e+07	1.14265e+07	8.97457e+06	1.50518e+07	1.57714e+07	5.7126e+06	6.3922e+06	1.07524e+07	1.09832e+07	1.33611e+07	2.18076e+07	7.28574e+06	6.59501e+06	8.50341e+06	1.05569e+07	6.91436e+06	1.05425e+07	8.90815e+06	9.39802e+06
(2R)-2-[(2R,5S)-5-[(2S)-2-hydroxybutyl]oxolan-2-yl]propanoic acid	C11 H20 O4	216.136	5.836	217.144	Full match	No results	Full match					3.99205e+06	2.58681e+06	2.05691e+06	3.86824e+06	3.98921e+06	1.95506e+06	2.42871e+06	2.21521e+06	1.97243e+06	2.52691e+06	5.88414e+06	5.88697e+06	3.64872e+06	3.64358e+06	1.95614e+06	2.28579e+06	2.74387e+06	2.67668e+06	2.15992e+06	2.31414e+06	5.252e+06	5.6666e+06	4.67599e+06	6.05173e+06	2.52104e+06	4.86335e+06	4.48091e+06	4.74046e+06	4.32652e+06	3.54953e+06	6.80207e+06	7.91096e+06	4.51714e+06	4.24888e+06	4.87176e+06	5.47671e+06	1.15545e+07	1.23534e+07
LNH	C16 H26 N6 O5	382.196	7.605	383.204	Full match	No results	No results					5.65149e+06	5.51568e+06	4.12594e+06	3.89463e+06	4.25443e+06	3.37327e+06	3.79376e+06	4.72096e+06	4.82768e+06	3.962e+06	3.38249e+06	3.217e+06	5.80449e+06	3.27335e+06	3.44523e+06	2.52075e+06	4.69272e+06	4.86843e+06	3.21051e+06	3.22124e+06	2.90679e+06	2.71746e+06	3.76694e+06	4.33812e+06	3.43661e+06	3.50356e+06	3.48312e+06	3.6779e+06	3.70548e+06	3.54087e+06	3.15411e+06	3.15722e+06	3.8093e+06	4.59563e+06	3.38718e+06	2.1231e+06	3.4662e+06	3.4383e+06
(+/-)12(13)-DiHOME	C18 H34 O4	296.235	8.261	297.242	Invalid mass	No results	No match	Lipids and lipid-like molecules	Fatty Acyls	Fatty acids and conjugates	Long-chain fatty acids	1.27214e+06	1.14535e+06	2.29632e+06	2.65764e+06	2.4176e+06	2.05772e+06	2.99563e+06	4.10016e+06	1.30857e+06	1.74493e+06	2.35499e+06	1.78781e+06	1.23337e+06	1.12746e+06	1.33081e+06	1.06779e+06	1.22496e+06	1.49626e+06	1.79039e+06	1.65186e+06	1.48973e+06	1.64981e+06	4.82706e+06	6.72752e+06	1.31939e+06	1.70712e+06	3.15827e+06	3.08273e+06	3.55014e+06	3.14758e+06	1.69977e+06	1.65778e+06	1.00287e+07	4.29921e+06	2.42987e+06	2.42273e+06	1.93618e+06	1.58496e+06
ACar 20:1	C27 H52 N O4	453.382	8.473	454.389	No results	Invalid mass	No results	Lipids and lipid-like molecules	Fatty Acyls	Fatty acid esters	Acyl carnitines	5.35255e+06	5.67338e+06	7.05598e+06	7.31394e+06	6.05752e+06	5.22449e+06	6.58632e+06	7.96649e+06	5.82248e+06	4.39306e+06	8.42881e+06	8.7727e+06	3.94484e+06	4.10178e+06	3.45642e+06	3.18741e+06	1.78402e+06	1.38262e+06	4.70395e+06	6.0453e+06	3.06044e+06	2.42789e+06	3.45523e+06	3.74773e+06	1.79582e+06	2.03652e+06	1.64043e+06	1.62231e+06	2.44874e+06	3.09912e+06	2.14717e+06	1.5386e+06	1.31388e+06	1.31206e+06	1.68636e+06	1.95066e+06	2.86411e+06	2.90075e+06
4-(Diethylamino)benzaldehyde	C11 H15 N O	177.115	6.34	178.123	Full match	Partial match	No results					1.69482e+06	1.45967e+06	2.16982e+06	2.2031e+06	1.45424e+06	1.5556e+06	2.61655e+06	2.39969e+06	1.86881e+06	1.9975e+06	2.72672e+06	2.37947e+06	2.77521e+06	2.8442e+06	2.50662e+06	2.17659e+06	1.70964e+06	1.60002e+06	2.3881e+06	2.85745e+06	1.41665e+06	1.39383e+06	1.49047e+06	1.44409e+06	1.16278e+06	1.02761e+06	1.3032e+06	1.37706e+06	2.1784e+06	2.51745e+06	1.69304e+06	1.50782e+06	1.36952e+06	1.61523e+06	1.22579e+06	1.53544e+06	2.51353e+06	2.20715e+06
(5-L-Glutamyl)-L-Amino Acid	C8 H14 N2 O5	218.09	1.348	241.079	No results	No results	Full match	Organic acids and derivatives	Carboxylic acids and derivatives	Amino acids, peptides, and analogues	N-acyl-alpha amino acids	1.16546e+06	1.54195e+06	1.03234e+06	798659	776138	587087	777492	1.05904e+06	766533	815265	863958	1.27769e+06	1.04514e+06	823131	702582	850278	569334	808244	507033	672981	502888	495187	834577	872751	1.15477e+06	1.09938e+06	1.16159e+06	892150	575624	545181	1.12385e+06	1.06572e+06	710426	710436	1.44671e+06	1.36774e+06	998976	797370
(±)15-HETE	C20 H32 O3	320.233	9.485	321.24	Invalid mass	No results	No results					8.14989e+06	8.67868e+06	4.2338e+06	4.44486e+06	1.73604e+06	4.97847e+06	2.79724e+06	4.79802e+06	5.26074e+06	5.82475e+06	3.86657e+06	2.62342e+06	3.02037e+06	4.54125e+06	4.84474e+06	4.22921e+06	2.83285e+06	2.38993e+06	3.51656e+06	4.92114e+06	3.29508e+06	3.60196e+06	3.70516e+06	3.98843e+06	4.26579e+06	4.75856e+06	9.25837e+06	9.35296e+06	1.25026e+07	1.35103e+07	5.63553e+06	5.27862e+06	1.45572e+07	1.76065e+07	5.64854e+06	6.20044e+06	4.5134e+06	4.46994e+06
Monocrotaline	C16 H23 N O6	325.152	5.077	326.159	Full match	No results	No results	Organoheterocyclic compounds	Pyrrolizines	Not available	Pyrrolizines	6.98777e+06	6.70479e+06	435086	387724	6.2587e+06	5.48856e+06	332499	556585	671584	551038	322209	316228	381156	334356	427439	457834	102258	104185	227875	163924	95527.6	67782.2	105822	143383	96738.7	170051	199696	210214	49044.5	66322.3	100356	198134	63008	50169.9	80533.5	78840.6	66056.1	90679.3
Pyroglutamic acid	C5 H7 N O3	147.053	6.798	148.061	No results	Invalid mass	No match	Organic acids and derivatives	Carboxylic acids and derivatives	Amino acids, peptides, and analogues	Alpha amino acids and derivatives	1.24611e+06	1.28005e+06	3.00617e+06	2.83072e+06	1.57829e+06	1.28961e+06	3.60081e+06	4.05923e+06	2.69438e+06	2.32675e+06	3.46319e+06	2.45138e+06	2.41778e+06	2.69635e+06	2.38473e+06	1.78088e+06	3.22053e+06	3.08467e+06	1.96915e+06	1.47623e+06	4.18235e+06	3.77919e+06	3.6797e+06	4.78641e+06	2.78355e+06	2.72901e+06	2.93111e+06	2.92178e+06	2.99883e+06	2.32056e+06	3.12545e+06	2.77114e+06	4.16412e+06	3.94304e+06	1.74216e+06	1.56529e+06	3.94868e+06	4.47716e+06
PC (9:0/9:0)	C26 H52 N O8 P	537.343	7.386	538.351	No results	Full match	No results	Lipids and lipid-like molecules	Glycerophospholipids	Glycerophosphocholines	Phosphocholines	658304	899419	3.93644e+06	4.24861e+06	3.19482e+06	2.92092e+06	3.83565e+06	4.28972e+06	2.29379e+06	2.24483e+06	2.15477e+06	1.59652e+06	3.28881e+06	3.58789e+06	2.90421e+06	2.47902e+06	1.35102e+06	1.87642e+06	2.70663e+06	2.78549e+06	1.21239e+06	1.27662e+06	1.74113e+06	1.26889e+06	2.00751e+06	2.72054e+06	1.05856e+06	1.17677e+06	1.71905e+06	1.30152e+06	1.50452e+06	1.19086e+06	1.34429e+06	1.484e+06	1.47131e+06	1.38532e+06	1.98295e+06	966051
ACar 18:0	C25 H50 N O4	427.366	8.328	428.373	No results	Invalid mass	No results	Lipids and lipid-like molecules	Fatty Acyls	Fatty acid esters	Acyl carnitines	8.51385e+07	9.24476e+07	1.60241e+08	1.61771e+08	5.8511e+07	5.06059e+07	1.75103e+08	2.17027e+08	1.19402e+08	1.02534e+08	2.4634e+08	2.51964e+08	9.898e+07	8.57318e+07	5.81008e+07	4.86068e+07	1.18817e+08	1.11315e+08	9.72387e+07	1.10501e+08	7.79517e+07	8.07949e+07	1.47573e+08	1.64542e+08	7.9571e+07	7.06718e+07	8.16568e+07	8.1024e+07	1.09549e+08	1.23098e+08	9.80836e+07	9.38566e+07	8.06297e+07	9.14198e+07	7.55443e+07	7.81372e+07	1.01289e+08	1.08653e+08
Cyclohexylsulfamate	C6 H13 N O3 S	179.062	1.36	180.069	No results	No results	Full match	Organic acids and derivatives	Sulfamic acid derivatives	Cyclamates	Cyclamates	3.42865e+06	4.09901e+06	1.76674e+06	1.44599e+06	3.29752e+06	1.41142e+06	1.40767e+06	1.91742e+06	1.38782e+06	1.31374e+06	1.56422e+06	2.29788e+06	1.8729e+06	1.4903e+06	1.25431e+06	1.47434e+06	1.03079e+06	1.40457e+06	885084	1.18408e+06	896614	969322	1.48136e+06	1.48566e+06	1.85461e+06	1.87562e+06	1.91743e+06	1.46197e+06	1.04218e+06	800567	1.9236e+06	1.87375e+06	1.16291e+06	1.22772e+06	2.58044e+06	2.05372e+06	1.80867e+06	1.3536e+06
6-(3-hydroxybutan-2-yl)-5-(hydroxymethyl)-4-methoxy-2H-pyran-2-one	C11 H16 O5	266.051	1.361	267.058	Invalid mass	No results	No results					2.32191e+07	2.61344e+07	1.35199e+07	1.38206e+07	1.60187e+07	1.3529e+07	1.46303e+07	1.81627e+07	1.44379e+07	1.44798e+07	1.88583e+07	2.04143e+07	2.5831e+07	2.03765e+07	2.06817e+07	2.0281e+07	1.48853e+07	1.70325e+07	1.47348e+07	1.38204e+07	1.36959e+07	1.37242e+07	1.49033e+07	1.67323e+07	1.81453e+07	1.64052e+07	1.5446e+07	1.5619e+07	1.14692e+07	1.14436e+07	1.73145e+07	1.59637e+07	9.70947e+06	1.15658e+07	1.86465e+07	1.63485e+07	1.42924e+07	1.29107e+07
5,7-dihydroxy-2-phenyl-4H-chromen-4-one	C15 H10 O4	254.057	6.638	255.064	Full match	Partial match	No results					303945	324957	572683	456704	337171	321443	2.59744e+06	2.90969e+06	475222	550827	512728	503096	771372	679255	654558	434422	355446	311548	384683	457612	301762	313124	356119	358157	370595	361151	297416	296893	267149	291568	457447	343916	313975	314638	2.82567e+06	2.92379e+06	354635	325254
PC (14:1e/5:0)	C27 H54 N O7 P	535.364	10.013	536.371	No results	Full match	No results	Lipids and lipid-like molecules	Glycerophospholipids	Glycerophosphocholines	Phosphocholines	7.41875e+07	8.30194e+07	1.20487e+08	9.73247e+07	1.22993e+08	1.03127e+08	9.107e+07	1.03338e+08	5.68321e+07	5.3601e+07	4.74453e+07	4.49726e+07	1.11503e+08	1.2245e+08	1.25008e+08	9.88214e+07	1.34019e+08	1.31282e+08	1.29497e+08	1.55919e+08	4.77901e+07	5.14035e+07	1.7141e+08	2.03899e+08	9.04129e+07	9.40762e+07	1.50717e+08	1.51186e+08	1.04794e+08	1.18955e+08	1.89497e+08	1.69206e+08	8.56692e+07	9.93356e+07	9.62953e+07	1.10589e+08	7.34063e+07	7.61942e+07
tetranor-12(R)-HETE	C16 H26 O3	248.177	8.39	249.184	Invalid mass	Invalid mass	No results					2.50753e+06	2.61935e+06	1.86591e+06	1.49403e+06	1.50126e+06	1.22438e+06	1.73618e+06	2.37665e+06	2.38672e+06	1.98309e+06	3.48837e+06	2.9252e+06	1.27988e+06	1.78874e+06	1.34161e+06	939270	1.45945e+06	1.81188e+06	1.22544e+06	1.23694e+06	2.82065e+06	1.31698e+06	2.01212e+06	2.42151e+06	1.35531e+06	1.4674e+06	2.21164e+06	2.40384e+06	9.52203e+06	1.06681e+07	1.65447e+06	1.40904e+06	4.65019e+06	5.00335e+06	1.31484e+06	1.8061e+06	1.99483e+06	1.95926e+06
Etiocholanolone	C19 H30 O2	580.455	10.364	581.462	Invalid mass	No results	No results	Lipids and lipid-like molecules	Steroids and steroid derivatives	Androstane steroids	Androgens and derivatives	5.13666e+06	5.74107e+06	1.12234e+06	1.38985e+06	1.4588e+06	1.79557e+06	2.04568e+06	1.95416e+06	1.72837e+06	1.16479e+06	1.97808e+06	2.87229e+06	3.03333e+06	2.05264e+06	2.41651e+06	2.18218e+06	9.25875e+06	8.63336e+06	1.30898e+06	1.24148e+06	1.29879e+06	1.57719e+06	1.74876e+06	1.69523e+06	1.20631e+06	1.24987e+06	1.74426e+06	1.84458e+06	1.66773e+06	1.98249e+06	1.23689e+06	1.44395e+06	1.5255e+06	1.99318e+06	2.80822e+06	2.27418e+06	2.32072e+06	3.0884e+06
N-Acetyl-L-leucine	C8 H15 N O3	173.105	5.242	174.112	No results	No results	Full match	Organic acids and derivatives	Carboxylic acids and derivatives	Amino acids, peptides, and analogues	Leucine and derivatives	6.10919e+07	6.1975e+07	1.00661e+08	1.0139e+08	1.48561e+08	1.21459e+08	9.2858e+07	1.12144e+08	6.09754e+07	6.38216e+07	6.96729e+07	6.49619e+07	9.05449e+07	7.12258e+07	6.08229e+07	5.06051e+07	2.26612e+07	2.20895e+07	4.24875e+07	4.27815e+07	1.85783e+07	1.60546e+07	9.75592e+06	1.1392e+07	1.48569e+07	1.58524e+07	6.45574e+06	5.94753e+06	1.94966e+07	2.2048e+07	1.37291e+07	1.41064e+07	1.86688e+07	1.92565e+07	9.1606e+06	8.39955e+06	8.30315e+06	8.49982e+06
PC (14:1e/6:0)	C28 H56 N O7 P	549.38	10.195	550.386	No results	Full match	No results	Lipids and lipid-like molecules	Glycerophospholipids	Glycerophosphocholines	Phosphocholines	8.95376e+06	1.01172e+07	1.60729e+07	1.68337e+07	2.28917e+07	2.0233e+07	1.22232e+07	1.26966e+07	1.42212e+07	1.20289e+07	8.67607e+06	1.07854e+07	2.66965e+07	2.26481e+07	2.31011e+07	2.03033e+07	2.13421e+07	1.37323e+07	2.16951e+07	2.16499e+07	7.92387e+06	1.29506e+07	1.47155e+07	1.93269e+07	1.81121e+07	1.86131e+07	8.95482e+06	1.22308e+07	1.04674e+07	1.33578e+07	1.81209e+07	1.62921e+07	7.33268e+06	9.98501e+06	1.33076e+07	1.2965e+07	1.59328e+07	1.32283e+07
2-methyl-2,3,4,5-tetrahydro-1,5-benzoxazepin-4-one	C10 H11 N O2	159.069	5.62	160.076	Invalid mass	No results	No results					6.53051e+06	7.54043e+06	3.42732e+06	2.95862e+06	3.54353e+06	3.59258e+06	3.16546e+06	3.38371e+06	4.57252e+06	3.77131e+06	2.56834e+06	2.36898e+06	3.6079e+06	4.32662e+06	6.83128e+06	5.30129e+06	4.54134e+06	3.70186e+06	2.97821e+06	3.41512e+06	1.51284e+06	1.67408e+06	2.41501e+06	2.90217e+06	2.37875e+06	2.47324e+06	1.66019e+06	1.88838e+06	1.21733e+06	1.05495e+06	2.8967e+06	2.45812e+06	1.39244e+06	1.33024e+06	2.21297e+06	2.30088e+06	3.79535e+06	4.09423e+06
2-[5-(2-hydroxypropyl)oxolan-2-yl]propanoic acid	C10 H18 O4	240.072	1.341	241.079	Invalid mass	No results	No results					733177	1.25035e+06	578715	430932	521546	584814	419511	571426	413597	439892	874114	693000	563925	444136	383231	473824	307195	436103	273579	363120	271343	575504	457233	494648	623077	649538	626760	1.36056e+06	310589	294163	606393	588046	383571	383329	829080	765048	539017	430236
3-(dimethylamino)-2-[3-(trifluoromethyl)phenyl]acrylonitrile	C12 H11 F3 N2	109.053	5.161	241.095	Invalid mass	No results	No results					44540.2	59100.6	274346	372183	65746.6	74406.7	329360	2.2096e+06	8.24868e+06	8.29436e+06	4.83081e+06	4.90467e+06	2.2466e+06	104862	4.45298e+06	4.96109e+06	8.09935e+06	8.81425e+06	5.26786e+06	479580	2.49862e+06	3.1024e+06	5.96987e+06	6.15095e+06	4.19268e+06	4.56171e+06	3.55034e+06	3.43663e+06	1.97166e+06	2.38302e+06	3.42257e+06	5.55839e+06	2.80592e+06	2.19255e+06	3.17571e+06	3.01879e+06	1.69177e+07	1.60249e+07
4-(allyloxy)-1,2-dihydroquinolin-2-one	C12 H11 N O2	201.079	5.14	202.086	Full match	No results	No results					4.40052e+06	4.99131e+06	316312	319851	1.67119e+06	1.74382e+06	339951	299410	352818	322555	1.36457e+06	1.5889e+06	2.53192e+06	3.91145e+06	1.11635e+06	959152	719137	756802	2.08182e+06	3.05652e+06	3.10637e+06	3.06887e+06	1.58245e+06	1.28828e+06	716239	924592	440042	504698	1.02507e+06	888576	394135	397343	370166	443860	1.1784e+06	1.26598e+06	420870	603026
Trenbolone acetate	C20 H24 O3	312.172	6.179	313.179	No results	No results	Full match	Lipids and lipid-like molecules	Steroids and steroid derivatives	Steroid esters	Steroid esters	658997	767527	469639	601291	514933	276112	459886	419700	296171	357630	1.13022e+06	689521	909682	815633	498798	480014	759971	635234	546995	649893	815372	773147	2.52922e+06	2.3435e+06	2.41009e+06	2.22084e+06	2.85289e+06	3.15459e+06	362464	472625	2.89603e+06	870402	1.09921e+06	1.15188e+06	1.68706e+06	1.72679e+06	1.37739e+06	1.23219e+06
2-Arachidonoyl glycerol	C23 H38 O4	395.303	7.145	396.311	Invalid mass	Invalid mass	No results	Lipids and lipid-like molecules	Endocannabinoids	Not available	Endocannabinoids	3.59612e+06	4.90665e+06	3.03495e+06	2.14514e+06	4.12769e+06	3.10458e+06	2.73361e+06	3.74276e+06	5.4737e+06	6.59196e+06	4.58612e+06	4.22993e+06	738860	717501	867549	1.10501e+06	1.18991e+06	1.05896e+06	1.08586e+06	1.50542e+06	1.31239e+06	1.54401e+06	2.6752e+06	2.63096e+06	935421	1.09995e+06	2.41998e+06	2.15331e+06	4.37387e+06	4.85929e+06	2.20285e+06	2.45432e+06	4.37226e+06	3.90771e+06	1.11526e+06	843265	2.81012e+06	2.9728e+06
PC (14:1e/21:0)	C43 H86 N O7 P	759.615	10.63	760.622	No results	Full match	No results	Lipids and lipid-like molecules	Glycerophospholipids	Glycerophosphocholines	Phosphocholines	954446	934187	539919	546949	1.02159e+06	756537	939270	1.1055e+06	2.43494e+06	2.93246e+06	1.12861e+07	1.20768e+07	1.385e+07	1.71787e+07	2.93301e+06	5.2764e+06	1.20951e+06	752841	927978	1.01183e+06	1.09803e+06	1.10068e+06	868498	923826	854569	967748	1.46396e+06	1.46426e+06	1.43887e+06	1.42711e+06	867106	940990	2.70228e+06	1.62844e+06	807133	859465	1.42542e+06	1.49255e+06
(+/-)5(6)-DiHET	C20 H34 O4	320.235	7.974	321.242	Invalid mass	No results	No match	Lipids and lipid-like molecules	Fatty Acyls	Eicosanoids	Hydroxyeicosatrienoic acids	1.76778e+07	1.45318e+07	9.95001e+06	7.36908e+06	2.49164e+07	1.59988e+07	1.22621e+07	1.31846e+07	9.85171e+06	1.03015e+09	1.62545e+07	1.19973e+07	4.58053e+06	1.15256e+07	9.29638e+06	7.1939e+06	1.5753e+07	1.55896e+07	7.87222e+06	9.07963e+06	9.18832e+06	7.543e+06	9.31348e+06	1.16077e+07	1.12162e+07	1.24833e+07	1.20578e+07	1.02514e+07	1.77559e+07	1.88426e+07	7.9919e+06	8.43357e+06	1.26294e+07	1.55266e+08	7.38777e+06	6.39527e+06	3.08196e+06	9.02557e+06
7α-Hydroxytestosterone	C19 H28 O3	304.201	7.632	305.208	Invalid mass	Invalid mass	No results	Lipids and lipid-like molecules	Steroids and steroid derivatives	Androstane steroids	Androgens and derivatives	1.73028e+06	1.80821e+06	6.23537e+06	6.07902e+06	1.61702e+06	919400	6.66896e+06	7.4486e+06	6.49908e+06	5.41213e+06	6.81426e+06	7.50757e+06	4.85989e+06	3.54616e+06	3.80715e+06	3.43441e+06	4.28462e+06	4.24418e+06	2.2952e+06	2.82392e+06	1.93789e+06	1.69272e+06	3.10692e+06	1.41815e+06	4.31e+06	4.63912e+06	3.4233e+06	4.75493e+06	3.89235e+06	4.02419e+06	3.63316e+06	4.80541e+06	5.45317e+06	5.90092e+06	5.46749e+06	4.85876e+06	4.16749e+06	4.19061e+06
NSI-189	C22 H30 N4 O	366.24	6.492	367.248	No results	No results	Full match	Organoheterocyclic compounds	Pyridines and derivatives	Pyridinecarboxylic acids and derivatives	Pyridinecarboxylic acids and derivatives	1.25669e+06	1.77169e+06	1.21061e+07	1.11918e+07	1.26892e+06	884083	1.34411e+07	1.37627e+07	1.25956e+07	1.21644e+07	1.26242e+07	1.27981e+07	7.24536e+06	7.16453e+06	5.76116e+06	6.89145e+06	7.99823e+06	7.6711e+06	3.33705e+06	3.39401e+06	2.42281e+06	3.42064e+06	3.78382e+06	4.13305e+06	1.02655e+07	9.18335e+06	4.66483e+06	4.39962e+06	4.15875e+06	3.3268e+06	5.16417e+06	5.58922e+06	2.74402e+06	3.77279e+06	5.15173e+06	4.90027e+06	6.04211e+06	7.02989e+06
N-benzyl-N-isopropyl-N'-(4-isopropylphenyl)thiourea	C20 H26 N2 S	326.189	7.196	327.196	Invalid mass	No results	No results					203301	308747	279371	206959	229197	236992	243280	247408	317509	325323	313167	311705	369943	471062	279582	211073	231298	245420	342995	220342	247436	243121	681155	978350	301653	279668	1.83552e+06	928983	761246	787242	495437	483463	1.75356e+06	1.68021e+06	353389	548648	517829	594391
Pyridoxine	C8 H11 N O3	169.074	5.439	170.081	No results	No results	Full match	Organoheterocyclic compounds	Pyridines and derivatives	Pyridoxines	Pyridoxines	667303	673733	1.71346e+06	1.56106e+06	852547	793787	1.81922e+06	1.98265e+06	1.01302e+06	1.1425e+06	1.6097e+06	2.09947e+06	707538	564232	533174	473844	545244	494039	674477	758966	997968	817843	487118	557405	674235	635536	583491	569141	1.3056e+06	1.54613e+06	680819	607612	435862	450270	500190	480506	520805	520148
Tetranor-12(S)-HETE	C16 H26 O3	288.17	8.055	289.177	Invalid mass	Invalid mass	No results	Lipids and lipid-like molecules	Fatty Acyls	Fatty acids and conjugates	Long-chain fatty acids	1.00862e+06	1.0243e+06	1.41605e+06	1.63626e+06	1.29228e+06	843751	1.29656e+06	1.34504e+06	2.62354e+06	2.55658e+06	2.94648e+06	3.38078e+06	769372	759070	523479	447636	879173	623293	800908	745630	2.59238e+06	3.08523e+06	2.82616e+06	3.49586e+06	1.04204e+06	1.01169e+06	3.79373e+06	2.82813e+06	5.44456e+06	5.15431e+06	2.38846e+06	2.25522e+06	3.51465e+06	4.1037e+06	1.64459e+06	1.34523e+06	649478	1.93832e+06
L-Tryptophan	C11 H12 N2 O2	204.09	1.394	205.097	No results	No results	Full match	Organoheterocyclic compounds	Indoles and derivatives	Indolyl carboxylic acids and derivatives	Indolyl carboxylic acids and derivatives	499274	454425	2.8105e+06	4.07122e+06	613077	494676	1.82261e+06	882254	1.5097e+06	1.97954e+06	1.09276e+06	1.30577e+06	3.85495e+06	4.42169e+06	1.42669e+07	1.07735e+07	3.92569e+06	3.44282e+06	7.94885e+06	1.07973e+07	377840	757754	1.12777e+06	2.1551e+06	1.67006e+06	1.01922e+06	1.42454e+06	1.50337e+06	249806	1.63002e+06	3.13565e+06	2.95406e+06	1.40217e+06	985982	1.43226e+06	1.95618e+06	4.15073e+06	3.75842e+06
Limonin	C26 H30 O8	452.183	5.149	453.19	Invalid mass	No results	No results	Lipids and lipid-like molecules	Prenol lipids	Triterpenoids	Limonoids	419685	422952	778035	4.27919e+06	679193	494739	4.00349e+06	4.06569e+06	3.1246e+06	2.97226e+06	3.21003e+06	3.27321e+06	627859	596050	768111	812064	973390	858628	828549	755556	1.116e+06	1.10403e+06	786143	1.21079e+06	674183	644034	452743	446294	168124	159255	1.26729e+06	1.18237e+06	148150	163572	1.11339e+06	1.28152e+06	5.98203e+06	7.11932e+06
3-(3-pyridinyl)propanoic acid	C8 H9 N O2	151.064	5.394	152.071	Full match	No results	Full match					1.04919e+06	1.26543e+06	1.41494e+06	1.90669e+06	1.60654e+06	1.33092e+06	1.2806e+06	1.47734e+06	1.50137e+06	1.5403e+06	3.05328e+06	3.41445e+06	4.12565e+06	3.69087e+06	2.19382e+06	2.09243e+06	2.80904e+06	2.95975e+06	1.67967e+06	1.65335e+06	1.91436e+06	2.02834e+06	2.72833e+06	2.41405e+06	2.76706e+06	3.32466e+06	2.93489e+06	2.70174e+06	1.97528e+06	2.13216e+06	2.75898e+06	3.11543e+06	2.43242e+06	2.74847e+06	3.18566e+06	3.78963e+06	3.38206e+06	3.68939e+06
L(+)-Ornithine	C5 H12 N2 O2	132.09	1.195	133.097	Full match	No results	Full match	Organic acids and derivatives	Carboxylic acids and derivatives	Amino acids, peptides, and analogues	L-alpha-amino acids	5.87772e+06	7.83343e+06	5.04616e+06	6.22366e+06	2.05806e+07	1.57031e+07	5.13282e+06	4.90642e+06	2.74608e+06	3.60284e+06	2.53483e+06	2.42232e+06	3.21916e+06	4.40195e+06	3.04477e+06	2.20088e+06	2.86908e+06	3.3215e+06	3.42463e+06	3.84901e+06	4.07717e+06	3.86206e+06	4.66537e+06	4.11098e+06	3.06019e+06	2.92404e+06	3.24702e+06	3.00591e+06	2.8664e+06	2.64185e+06	3.48708e+06	3.69039e+06	3.41142e+06	3.7604e+06	2.42947e+06	2.71137e+06	2.17543e+06	2.03531e+06
17alpha-Hydroxyprogesterone	C21 H30 O3	330.217	8.016	331.224	Invalid mass	Invalid mass	No results	Lipids and lipid-like molecules	Steroids and steroid derivatives	Pregnane steroids	Gluco/mineralocorticoids, progestogins and derivatives	1.5028e+06	1.20433e+06	6.06832e+06	6.0148e+06	769220	616383	6.92464e+06	7.90733e+06	6.11819e+06	5.69577e+06	7.90893e+06	8.92517e+06	3.597e+06	2.72227e+06	2.86611e+06	3.2065e+06	2.76213e+06	2.45248e+06	1.49537e+06	1.78545e+06	1.55704e+06	1.36439e+06	1.93491e+06	2.21888e+06	4.4524e+06	4.44779e+06	2.29183e+06	2.16371e+06	2.98193e+06	2.78227e+06	2.51938e+06	449027	2.01261e+06	2.41165e+06	2.41692e+06	2.64483e+06	5.26982e+06	4.6477e+06
Prostaglandin B2	C20 H30 O4	334.214	6.697	335.221	No results	No results	Full match	Lipids and lipid-like molecules	Fatty Acyls	Eicosanoids	Prostaglandins and related compounds	250049	351367	341850	411724	224157	202860	446134	546093	583228	364748	993918	1.32116e+06	382866	307731	449284	347640	622424	522841	387111	372341	398351	351375	1.13625e+06	1.2543e+06	539620	436765	394282	570753	429774	453800	348381	523553	744659	227815	550150	691340	595117	578270
2-imino-8-methoxy-2H-chromene-3-carbonitrile	C11 H8 N2 O2	200.059	5.097	201.066	Full match	No results	No results					277046	462094	1.17399e+06	1.03981e+06	407963	309050	1.08038e+06	1.16998e+06	2.26108e+06	2.57363e+06	1.94202e+06	1.95751e+06	2.3433e+06	1.95714e+06	3.88839e+06	3.21087e+06	5.46486e+06	5.20801e+06	556949	615398	1.09557e+06	1.13533e+06	1.58713e+06	1.37534e+06	1.3519e+06	1.54804e+06	1.16797e+06	999962	452174	532145	919987	981758	281711	312189	519472	549027	695431	711410
5-Hydroxyindole	C8 H7 N O	133.053	5.177	134.06	Full match	Not the top hit	Full match	Organoheterocyclic compounds	Indoles and derivatives	Hydroxyindoles	Hydroxyindoles	954319	976720	3.15786e+06	3.67363e+06	1.656e+06	1.34701e+06	2.54258e+06	1.93749e+06	4.34037e+06	4.77305e+06	4.49264e+06	4.19363e+06	6.14922e+06	5.6197e+06	9.22913e+06	7.12439e+06	1.03466e+07	5.9919e+06	1.50614e+06	2.08614e+06	2.33747e+06	2.43037e+06	2.77318e+06	3.06338e+06	2.43179e+06	1.9519e+06	1.41959e+06	2.79648e+06	1.34432e+06	1.29728e+06	2.56698e+06	2.30924e+06	1.0992e+06	1.1082e+06	1.71339e+06	1.82868e+06	2.58663e+06	3.03293e+06
3-hydroxy-2-octylpentanedioic acid	C13 H24 O5	242.151	6.501	243.158	Invalid mass	No results	No results					5.00168e+07	5.31219e+07	5.13186e+06	5.2732e+06	4.72695e+07	4.7202e+07	5.44646e+06	4.99122e+06	4.06012e+06	5.28982e+06	4.54185e+06	4.62456e+06	3.56169e+06	4.92212e+06	4.23818e+06	3.65407e+06	4.47242e+06	2.86903e+06	3.15376e+06	3.75628e+06	3.46937e+06	3.57161e+06	5.0787e+06	5.36716e+06	3.40306e+06	4.14298e+06	4.0458e+06	3.77465e+06	7.63674e+06	9.16531e+06	4.0379e+06	4.74011e+06	5.41319e+06	5.14431e+06	4.81931e+06	4.94826e+06	4.44185e+06	5.25992e+06
D & C Yellow 11	C18 H11 N O2	273.083	6.785	274.09	Invalid mass	No results	No results					2.49623e+06	3.13504e+06	2.62581e+06	2.59618e+06	2.84496e+06	1.98761e+06	5.24245e+06	6.44375e+06	1.3935e+06	1.87158e+06	1.87097e+06	1.87394e+06	1.93682e+06	1.54713e+06	2.32375e+06	2.23489e+06	1.54668e+06	1.32929e+06	1.27358e+06	1.50852e+06	1.06032e+06	1.17557e+06	1.05606e+06	1.18861e+06	1.05947e+06	1.0349e+06	2.1152e+06	1.16703e+06	2.49243e+06	2.41865e+06	997512	722903	1.27679e+06	1.68006e+06	575251	827612	1.24878e+06	1.26137e+06
Sphingosine (d18:1)	C18 H37 N O2	337.233	8.165	338.24	Invalid mass	No results	No results					1.10721e+06	1.27485e+06	2.13285e+06	1.22063e+06	1.42717e+06	1.29201e+06	776785	2.18296e+06	902581	963266	1.32084e+06	1.93357e+06	845960	1.13295e+06	1.44046e+06	1.11153e+06	1.39745e+06	1.41501e+06	919116	1.19218e+06	951589	859236	4.97278e+06	6.41157e+06	3.55123e+06	2.1309e+06	1.5436e+07	4.88109e+06	1.55644e+07	4.11431e+06	3.1874e+06	6.00384e+06	5.77584e+06	6.13018e+06	1.19932e+06	1.5389e+06	1.77723e+06	1.80911e+06
L-Methionine sulfone	C5 H11 N O4 S	181.041	1.362	182.048	No results	No results	Full match					1.14191e+06	1.13628e+06	825263	678252	605890	429354	643604	920372	967359	982297	1.77199e+06	2.63165e+06	887923	687450	604127	705245	1.34195e+06	1.04657e+06	541288	634426	1.47579e+06	1.47033e+06	1.39432e+06	1.63145e+06	1.06933e+06	1.29939e+06	1.13769e+06	932336	600246	459331	1.39861e+06	956866	680310	1.03282e+06	1.80892e+06	2.68682e+06	1.08147e+06	1.01995e+06
PC (14:0e/21:0)	C43 H88 N O7 P	761.645	6.251	762.651	No results	Invalid mass	No results	Lipids and lipid-like molecules	Glycerophospholipids	Glycerophosphocholines	Phosphocholines	186996	216077	2.41112e+06	2.18011e+06	1.69257e+06	824337	1.90109e+06	2.63807e+06	3.01378e+06	1.8134e+06	1.68845e+06	1.65421e+06	4.77648e+06	4.55046e+06	5.4018e+06	2.50821e+06	1.37762e+06	1.39512e+06	1.75221e+06	2.45125e+06	1.58415e+06	1.80669e+06	1.43299e+06	1.3385e+06	1.59386e+06	1.77808e+06	882970	1.06428e+06	1.74328e+06	1.86876e+06	1.95438e+06	1.03847e+06	1.18496e+06	2.0062e+06	822518	1.15841e+06	401862	439949
4-(2,3-dihydro-1,4-benzodioxin-6-yl)butanoic acid	C12 H14 O4	262.077	1.331	263.085	Invalid mass	No results	No results					1.4693e+07	2.01315e+07	1.61267e+06	1.29005e+06	3.69503e+06	3.84375e+06	1.47938e+06	1.68867e+06	3.29466e+06	3.47271e+06	1.26744e+06	1.60871e+06	1.9087e+06	790506	1.93044e+06	1.18758e+06	2.14676e+06	2.5077e+06	919196	1.05972e+06	1.00892e+06	926279	7.1569e+06	6.88856e+06	5.91249e+06	8.33435e+06	3.98908e+06	4.40975e+06	852371	1.11783e+06	4.30227e+06	2.39752e+06	2.13524e+06	2.61077e+06	5.72015e+06	4.43397e+06	1.12278e+06	1.43041e+06
PC (16:1e/2:0)	C26 H52 N O7 P	521.348	9.606	522.355	No results	Full match	Full match	Lipids and lipid-like molecules	Glycerophospholipids	Glycerophosphocholines	Phosphocholines	1.03366e+10	1.02402e+10	1.48065e+10	1.47813e+10	8.7082e+09	1.6379e+10	1.0951e+10	1.28529e+10	6.51017e+09	7.75963e+09	9.96894e+09	6.27483e+09	1.46474e+10	1.83618e+10	1.7121e+10	1.29375e+10	1.06188e+10	9.88294e+09	1.49457e+10	1.61345e+10	6.849e+09	7.24328e+09	9.97636e+09	1.19849e+10	9.13708e+09	9.58085e+09	9.08349e+09	9.04126e+09	1.2174e+10	1.25119e+10	1.04588e+10	9.50615e+09	6.26215e+09	7.35404e+09	7.63311e+09	8.60317e+09	8.12741e+09	8.98817e+09
4-Butylresorcinol	C10 H14 O2	166.1	8.203	167.107	No results	No results	Full match	Benzenoids	Phenols	Benzenediols	Resorcinols	1.50055e+06	1.74948e+06	3.10805e+06	3.10293e+06	778319	785895	4.01914e+06	3.69908e+06	6.57756e+06	7.53039e+06	6.00508e+06	6.51734e+06	3.24953e+06	3.25217e+06	3.42191e+06	2.70818e+06	3.12905e+06	2.57161e+06	2.7719e+06	2.48932e+06	2.43173e+06	2.32837e+06	3.35707e+06	3.85145e+06	2.32514e+06	2.55482e+06	2.20555e+06	1.96245e+06	2.28707e+06	1.77131e+06	2.97727e+06	2.74466e+06	1.6245e+06	1.67027e+06	2.37979e+06	2.51807e+06	4.20751e+06	3.97778e+06
RNK	C16 H32 N8 O5	208.125	6.825	209.133	Invalid mass	No results	No results					221010	229867	243207	255808	309607	282386	316850	317569	251136	358970	331234	362425	366921	358573	310556	254686	252469	227318	216384	241129	216496	254572	2.78734e+06	2.78434e+06	557953	416197	348408	380643	171731	174243	841725	787202	989419	966429	2.98522e+06	3.08395e+06	1.10518e+06	1.10142e+06
2-(4,4-diphenyl-1-piperidinobuta-1,3-dienyl)phenyl acetate	C29 H29 N O2	810.42	5.57	406.217	Invalid mass	No results	No results					7.04342e+06	7.92223e+06	1.1482e+07	8.54253e+06	1.76876e+07	1.59698e+07	1.10454e+07	1.30026e+07	6.7627e+06	8.21652e+06	1.39923e+07	1.26739e+07	2.08535e+07	2.11458e+07	1.6102e+07	1.32776e+07	1.7185e+07	1.53949e+07	1.14243e+07	1.33354e+07	1.41502e+07	1.55789e+07	1.06616e+07	1.17837e+07	1.76323e+07	1.89306e+07	1.444e+07	1.54163e+07	1.24426e+07	1.43623e+07	1.40032e+07	1.47332e+07	1.01814e+07	9.83933e+06	1.02952e+07	1.06719e+07	1.20467e+07	1.2135e+07
PC (5:0/13:1)	C26 H50 N O8 P	535.327	7.195	536.335	No results	Full match	No results	Lipids and lipid-like molecules	Glycerophospholipids	Glycerophosphocholines	Phosphocholines	2.42689e+06	2.68328e+06	1.84209e+07	1.83726e+07	8.49184e+06	8.10357e+06	2.0215e+07	2.26288e+07	6.59248e+06	3.98479e+06	3.36139e+06	3.60368e+06	8.1221e+06	6.9278e+06	6.4136e+06	5.52619e+06	1.95859e+06	2.55523e+06	7.67585e+06	8.13257e+06	972523	1.5343e+06	2.60165e+06	2.81017e+06	2.05279e+06	2.18025e+06	1.94083e+06	1.94247e+06	5.95924e+06	6.05694e+06	1.97954e+06	1.77656e+06	1.82314e+06	1.77476e+06	1.95179e+06	2.4667e+06	3.15693e+06	3.26257e+06
8-(2,3-dihydroxy-3-methylbutyl)-7-methoxy-2H-chromen-2-one	C15 H18 O5	295.145	5.474	296.152	Invalid mass	No results	No results					3.21917e+06	3.84063e+06	4.42997e+06	5.04834e+06	6.24692e+06	6.87871e+06	5.49438e+06	6.67668e+06	4.03229e+06	4.48735e+06	6.21167e+06	6.04555e+06	9.48939e+06	9.67154e+06	7.08444e+06	6.30774e+06	6.67089e+06	7.27099e+06	4.73356e+06	5.05133e+06	6.55169e+06	7.22119e+06	4.30287e+06	5.05594e+06	8.01108e+06	7.50338e+06	6.57285e+06	7.08599e+06	5.49038e+06	5.70604e+06	6.53809e+06	6.58906e+06	4.3444e+06	4.24586e+06	5.24062e+06	5.66491e+06	5.49641e+06	5.588e+06
N1,N1-diethyl-4-[5-(4-nitrophenyl)-1,3-oxazolan-2-yl]aniline	C19 H23 N3 O3	341.173	5.298	342.181	Full match	No results	No results					309528	256668	1.88792e+06	1.51391e+06	208424	242243	2.08909e+06	2.76189e+06	2.08457e+06	2.51475e+06	798537	918188	516582	380369	1.08774e+06	1.19544e+06	968861	814153	821798	941302	180305	187246	1.13969e+06	731934	847378	1.05447e+06	448795	538856	160362	195641	920973	762516	239267	272635	501129	397713	1.84552e+06	1.03316e+06
Styrene	C8 H8	104.063	7.304	105.07	No results	No results	Full match	Benzenoids	Benzene and substituted derivatives	Styrenes	Styrenes	969635	884392	740358	788930	734016	618121	709545	1.10125e+06	880530	816427	1.29815e+06	1.31694e+06	1.15847e+06	953173	1.22663e+06	795633	1.19844e+06	840291	640219	760850	1.10083e+06	901141	4.29682e+06	4.63433e+06	941006	1.06017e+06	1.11652e+06	998544	630795	680031	3.49342e+06	4.05546e+06	1.44025e+06	1.56137e+06	4.7348e+06	4.9699e+06	4.43396e+06	3.71617e+06
Quinoline	C9 H7 N	147.069	5.895	148.076	Invalid mass	Invalid mass	No results	Organoheterocyclic compounds	Quinolines and derivatives	Not available	Quinolines and derivatives	3.23814e+06	3.08823e+06	1.13576e+06	1.06583e+06	1.61773e+06	1.34251e+06	1.08242e+06	1.0623e+06	1.4174e+06	1.54951e+06	1.51525e+07	7.65063e+06	2.55699e+07	1.98654e+07	1.81215e+07	1.13971e+07	6.827e+06	2.94414e+06	3.88838e+07	4.42872e+07	1.97306e+06	2.13777e+06	3.81283e+07	7.07713e+06	5.10663e+06	5.63218e+06	4.71845e+06	4.10749e+06	3.47271e+06	3.18653e+06	1.82211e+07	1.66422e+07	5.65446e+06	5.79003e+06	2.04434e+07	2.30956e+07	1.69737e+07	9.47065e+06
Cytosine	C4 H5 N3 O	111.043	1.966	112.051	No results	No results	Full match	Organoheterocyclic compounds	Diazines	Pyrimidines and pyrimidine derivatives	Pyrimidones	2.40716e+06	2.75111e+06	4.54163e+06	4.24998e+06	4.97131e+06	3.88795e+06	3.03323e+06	6.36382e+06	3.73479e+06	3.74014e+06	9.76353e+06	8.42509e+06	9.8622e+06	7.96338e+06	5.15813e+06	4.0478e+06	9.26522e+06	1.05332e+07	6.00679e+06	6.10543e+06	6.51231e+06	6.32339e+06	8.14959e+06	9.42843e+06	1.37994e+07	1.57906e+07	9.37418e+06	9.27237e+06	4.23808e+06	4.45939e+06	6.4515e+06	6.52935e+06	4.41583e+06	4.57741e+06	9.13907e+06	9.3366e+06	9.56529e+06	8.77671e+06
Radicinin	C12 H12 O5	236.072	10.89	237.079	Invalid mass	No results	No results	Organic oxygen compounds	Organooxygen compounds	Carbonyl compounds	Aryl alkyl ketones	1.95523e+07	2.69784e+07	1.58464e+07	2.62253e+07	2.12044e+07	2.16347e+07	1.95618e+07	2.36065e+07	1.91174e+07	1.94659e+07	8.05914e+07	2.45381e+07	2.31437e+07	3.24172e+07	1.30412e+07	1.9081e+07	1.70015e+07	2.19421e+07	1.59672e+07	2.49033e+07	1.75816e+07	2.4321e+07	4.66053e+07	7.06098e+07	3.67427e+07	3.09506e+07	2.2644e+07	2.06703e+07	1.64006e+07	2.17094e+07	2.46869e+07	3.01389e+07	1.84502e+07	2.9128e+07	2.919e+07	3.20895e+07	2.38969e+07	3.79861e+07
5-Methyl-2'-deoxycytidine	C10 H15 N3 O4	241.107	6.233	242.115	No results	No results	Full match	Nucleosides, nucleotides, and analogues	Pyrimidine nucleosides	Pyrimidine 2'-deoxyribonucleosides	Pyrimidine 2'-deoxyribonucleosides	1.11148e+06	1.03791e+06	996990	982225	879572	355723	1.08602e+06	1.16739e+06	700204	490251	1.24657e+06	1.15079e+06	1.44683e+06	1.25481e+06	1.27478e+06	990910	749956	718255	926440	1.01246e+06	616238	806679	642478	700871	587785	526401	513329	586333	1.04573e+06	1.02867e+06	858809	830248	702202	631767	704080	682253	878599	834854
β-Cortolone	C21 H34 O5	348.23	6.338	349.237	Invalid mass	No match	No results	Lipids and lipid-like molecules	Steroids and steroid derivatives	Hydroxysteroids	21-hydroxysteroids	3.55578e+06	4.36681e+06	1.85931e+07	2.00729e+07	1.84076e+06	2.31135e+06	1.75607e+07	2.43088e+07	1.89439e+07	2.26579e+07	2.19315e+07	2.20295e+07	1.41185e+07	1.28942e+07	1.46777e+07	1.29484e+07	2.89627e+07	2.80648e+07	5.96565e+06	7.01984e+06	5.84831e+06	6.72528e+06	9.29457e+06	9.7515e+06	1.91479e+07	1.734e+07	9.01603e+06	1.00284e+07	6.38627e+06	6.04635e+06	1.34364e+07	1.20391e+07	9.86368e+06	1.13975e+07	1.5867e+07	1.98598e+07	1.92041e+07	1.43712e+07
PC (18:4e/22:5)	C48 H80 N O7 P	1627.12	11.71	814.569	No results	Invalid mass	No results	Lipids and lipid-like molecules	Glycerophospholipids	Glycerophosphocholines	Phosphocholines	384168	472651	427069	350645	392011	309582	461642	560342	495962	792794	578709	533781	331505	645473	500612	438845	1.6398e+07	1.96404e+07	387108	366144	439757	461298	407156	422457	486252	482060	1.02312e+06	379876	319273	351988	502159	457670	390855	417488	519977	387730	380851	363926
ACar 7:0	C14 H28 N O4	273.194	5.607	274.201	No results	Invalid mass	No results	Lipids and lipid-like molecules	Fatty Acyls	Fatty acid esters	Acyl carnitines	1.3503e+07	1.36027e+07	8.23531e+06	6.41777e+06	1.27378e+07	1.16535e+07	8.66618e+06	9.51402e+06	8.14133e+06	8.37809e+06	5.37853e+06	5.96815e+06	2.29126e+06	2.46968e+06	3.8169e+06	3.54604e+06	1.47801e+06	1.67259e+06	2.27905e+06	2.18589e+06	4.18049e+06	4.02331e+06	3.19643e+06	2.96943e+06	2.14192e+06	2.18962e+06	1.99814e+06	2.84261e+06	2.29359e+06	2.6916e+06	1.75231e+06	2.18959e+06	1.94109e+06	1.76273e+06	1.56781e+06	2.09258e+06	2.62402e+06	2.65292e+06
DL-2-(acetylamino)-3-phenylpropanoic acid	C11 H13 N O3	224.116	5.475	225.123	Invalid mass	No results	No results					3.09548e+06	2.91542e+06	951293	881700	1.19602e+06	774296	826548	929632	1.06233e+06	1.18975e+06	808871	743978	716127	598155	561200	498323	539055	570410	724555	830195	440885	394909	510053	560044	737513	695182	478357	471330	435479	430424	563205	483897	426093	381943	492961	471524	522078	455555
N,N-Dimethylsphingosine	C20 H41 N O2	327.313	7.879	328.321	No results	Full match	No results	Organic nitrogen compounds	Organonitrogen compounds	Amines	1,2-aminoalcohols	688745	715521	430086	522254	801058	700257	689229	776255	1.20245e+06	1.17101e+06	911722	975180	1.00919e+06	694760	657426	564261	1.63277e+06	1.8663e+06	512503	616916	548776	544606	1.74701e+06	1.82876e+06	536693	659386	634080	612339	330805	385156	983967	671826	618781	708275	1.20317e+06	864914	1.10684e+06	951206
2-Methoxyestrone	C19 H24 O3	300.176	5.849	301.183	No results	Invalid mass	No results	Lipids and lipid-like molecules	Steroids and steroid derivatives	Estrane steroids	Estrogens and derivatives	4.33457e+06	3.35779e+06	358420	870995	1.77859e+06	1.21763e+06	549258	712351	573277	466278	459043	462110	413573	391276	302940	297675	378652	301555	280923	404694	365048	452050	301865	410728	382154	518415	344962	297140	302848	378823	378714	383118	406558	437395	554096	558173	453655	385707
5-[(10Z)-14-(3,5-dihydroxyphenyl)tetradec-10-en-1-yl]benzene-1,3-diol	C26 H36 O4	412.259	7.214	413.266	Invalid mass	No results	No results					3.74868e+06	4.22585e+06	367774	414042	1.9231e+06	2.43456e+06	504721	526056	547851	464112	2.15396e+07	2.36939e+07	1.46201e+07	1.209e+07	1.23963e+07	1.13824e+07	7.14347e+06	7.27656e+06	4.37634e+06	4.32522e+06	3.75205e+06	3.47067e+06	3.82304e+06	3.86211e+06	1.49202e+07	1.36059e+07	3.75847e+06	3.97663e+06	1.21948e+06	1.39686e+06	6.03788e+06	5.34314e+06	2.82123e+06	1.71967e+06	1.09568e+07	1.07241e+07	3.66157e+06	4.34243e+06
Kojic acid	C6 H6 O4	142.024	1.315	143.032	Invalid mass	Invalid mass	No results	Organoheterocyclic compounds	Pyrans	Pyranones and derivatives	Pyranones and derivatives	1.75809e+07	1.78779e+07	3.96832e+07	4.26033e+07	5.19635e+07	4.93522e+07	5.13379e+07	5.0185e+07	5.3274e+07	6.48808e+07	2.8308e+07	2.86436e+07	4.36264e+07	4.16464e+07	5.28573e+07	4.08243e+07	3.73988e+07	3.33281e+07	2.55328e+07	2.91543e+07	8.9473e+06	1.00926e+07	7.70847e+07	8.15577e+07	1.35559e+08	1.31973e+08	1.16654e+08	1.23743e+08	2.5802e+07	2.96342e+07	7.07559e+07	6.87482e+07	5.00296e+07	4.89197e+07	1.04077e+08	1.13238e+08	7.09256e+07	7.42743e+07
(2S)-2-(2-hydroxypropan-2-yl)-2H,3H,7H-furo[3,2-g]chromen-7-one	C14 H14 O4	246.087	6.15	247.094	Invalid mass	No results	No results					1.25527e+06	1.35233e+06	4.81306e+06	4.52181e+06	940731	573596	7.38807e+06	5.1169e+06	7.8037e+06	7.11632e+06	1.17175e+07	8.42821e+06	3.43568e+06	2.67775e+06	3.46179e+06	3.04357e+06	6.3013e+06	6.03013e+06	4.15699e+06	5.17975e+06	4.75976e+06	4.76255e+06	5.13054e+06	5.45089e+06	2.46039e+06	2.52492e+06	2.22802e+06	2.45463e+06	1.94321e+06	1.97488e+06	3.19787e+06	3.36463e+06	807514	1.18818e+06	2.82441e+06	3.46689e+06	1.29664e+07	1.27398e+07
Estrone	C18 H22 O2	252.147	8.077	253.154	Invalid mass	No results	No results	Lipids and lipid-like molecules	Steroids and steroid derivatives	Estrane steroids	Estrogens and derivatives	654023	625308	258912	269685	626277	519524	344199	286054	489215	707731	1.05457e+06	1.3478e+06	588525	333846	333103	270951	906394	681091	295912	317080	424784	636062	1.90873e+06	2.64204e+06	1.9186e+06	1.50512e+06	1.02343e+06	949059	397279	393030	1.40615e+06	1.53139e+06	2.6131e+06	3.24758e+06	1.97603e+06	2.21629e+06	1.49616e+06	790810
L-Carnitine	C7 H15 N O3	161.106	4.197	162.113	No results	No results	Full match	Organic nitrogen compounds	Organonitrogen compounds	Quaternary ammonium salts	Carnitines	156295	180944	148530	158495	212388	179758	242536	219413	197045	177968	229018	144431	251456	247108	222628	149917	164456	155176	198077	157905	95109.1	128617	101397	131635	148308	136497	98357.3	145094	50438.1	60360.6	100229	151516	81374.7	85823.7	123669	122956	125488	152690
2-(4-methoxyphenyl)-3-(1H-pyrazol-4-yl)acrylonitrile	C13 H11 N3 O	203.106	5.162	204.113	Invalid mass	No results	No match					6.65165e+07	7.24312e+07	2.06469e+07	1.80539e+07	5.09402e+07	4.33404e+07	1.82253e+07	1.77373e+07	511106	504981	262792	262336	799847	582007	610769	639626	366885	364555	375349	370041	185429	172568	325794	389583	411110	382033	310875	279902	170315	179214	390157	413699	211786	198700	391717	365669	290181	252251
PC (4:0/5:0)	C17 H34 N O8 P	411.202	5.529	412.209	No results	Full match	No results	Lipids and lipid-like molecules	Glycerophospholipids	Glycerophosphocholines	Phosphocholines	3.1044e+06	2.61337e+06	6.4459e+06	6.60911e+06	6.1751e+06	6.8283e+06	7.00159e+06	8.43299e+06	6.19901e+06	5.70566e+06	4.04841e+06	3.66468e+06	7.19585e+06	6.71343e+06	5.94694e+06	4.60003e+06	3.52688e+06	3.13574e+06	5.92162e+06	6.23643e+06	3.20489e+06	2.90173e+06	3.56307e+06	3.62833e+06	4.42489e+06	4.65558e+06	4.98824e+06	4.63657e+06	3.66908e+06	3.87046e+06	3.69734e+06	3.46408e+06	2.51863e+06	2.89608e+06	4.59357e+06	4.5294e+06	3.9047e+06	3.93957e+06
FPH	C20 H25 N5 O4	762.362	5.507	382.189	Invalid mass	No results	No results					2.6121e+07	8.81801e+06	3.47769e+07	3.41944e+07	1.91814e+07	4.54279e+07	3.59497e+07	4.26523e+07	2.45167e+07	2.52745e+07	3.33048e+07	3.93054e+07	6.33561e+07	6.15282e+07	4.65563e+07	3.79974e+07	4.84755e+07	4.39705e+07	3.09141e+07	3.59079e+07	3.47892e+07	4.42181e+07	2.99075e+07	3.15688e+07	5.60449e+07	5.21142e+07	4.337e+07	4.68443e+07	3.6938e+07	4.20854e+07	3.59542e+07	3.98516e+07	2.74981e+07	2.77781e+07	3.36422e+07	3.36412e+07	3.57601e+07	3.45442e+07
LysoPC 10:0	C18 H38 N O7 P	411.239	6.837	412.246	No results	No results	Full match	Lipids and lipid-like molecules	Glycerophospholipids	Glycerophosphocholines	Phosphocholines	3.42529e+07	3.56834e+07	3.64941e+07	3.60594e+07	3.99698e+07	3.11545e+07	2.54602e+07	2.9551e+07	1.07428e+07	1.05628e+07	695513	739426	4.54303e+06	3.79864e+06	3.67123e+06	3.19136e+06	493524	463779	7.71967e+06	8.10353e+06	399243	519383	886919	1.0264e+06	626890	565754	494250	486899	2.14522e+06	2.32543e+06	738233	726526	737553	703297	1.10522e+06	1.14024e+06	763046	813887
Isoquinoline	C9 H7 N	129.058	5.12	130.065	Full match	No results	No results	Organoheterocyclic compounds	Isoquinolines and derivatives	Not available	Isoquinolines and derivatives	6.11384e+06	6.63202e+06	5.9335e+06	1.61039e+06	1.14613e+07	7.72041e+06	4.78767e+06	5.72671e+06	4.95808e+06	5.13717e+06	2.28743e+06	2.61069e+06	8.92807e+06	6.98713e+06	8.48087e+06	6.14043e+06	3.56619e+06	3.12575e+06	3.86916e+06	5.92774e+06	1.29689e+06	1.53383e+06	4.3535e+06	3.88764e+06	3.59801e+06	3.55516e+06	2.81239e+06	3.09778e+06	1.65473e+06	1.98915e+06	3.9428e+06	3.7334e+06	1.94311e+06	2.24182e+06	2.79802e+06	3.29293e+06	1.98482e+06	2.12923e+06
1H-indene-3-carboxamide	C10 H9 N O	159.069	4.752	160.076	Full match	Partial match	No results					1.70016e+08	2.11882e+08	6.41157e+08	7.26534e+08	2.41148e+08	1.76323e+08	5.25179e+08	6.43995e+08	5.99683e+08	6.47806e+08	3.65805e+08	3.55369e+08	4.25105e+08	4.03869e+08	7.46651e+08	6.4999e+08	5.86242e+08	5.40438e+08	5.98118e+08	6.77044e+08	2.87918e+08	2.88989e+08	4.74063e+08	4.93576e+08	3.20469e+08	3.95863e+08	3.07426e+08	2.71224e+08	1.52999e+08	1.54986e+08	4.36083e+08	4.74963e+08	2.32648e+08	2.59561e+08	2.85126e+08	3.53027e+08	7.80115e+08	7.298e+08
Cytidine	C9 H13 N3 O5	265.067	1.35	266.074	Invalid mass	Invalid mass	No results	Nucleosides, nucleotides, and analogues	Pyrimidine nucleosides	Not available	Pyrimidine nucleosides	3.7141e+06	3.77388e+06	7.51746e+06	7.12518e+06	9.85726e+06	6.30912e+06	9.59101e+06	1.05102e+07	6.72419e+06	6.54013e+06	2.34702e+07	2.23811e+07	1.23994e+07	1.17804e+07	6.58164e+06	6.6775e+06	1.84074e+07	2.11217e+07	7.57394e+06	9.69822e+06	1.48345e+07	1.25996e+07	2.04438e+07	1.96272e+07	3.25057e+07	2.59723e+07	1.49958e+07	1.9179e+07	6.4516e+06	8.3602e+06	1.79765e+07	1.6369e+07	1.40845e+07	1.18529e+07	2.36344e+07	2.36534e+07	1.91658e+07	1.95169e+07
4-methyl-6-phenyl-5,6-dihydro-2H-pyran-2-one	C12 H12 O2	188.084	6.15	189.091	Full match	No results	No results					268391	394716	870087	971394	287197	153793	1.5894e+06	1.0112e+06	1.52236e+06	1.58201e+06	2.54802e+06	1.63006e+06	1.00649e+06	689935	682247	580220	1.82709e+06	1.25116e+06	841916	1.07112e+06	1.13397e+06	1.11041e+06	1.17738e+06	1.3132e+06	741054	739617	463486	420030	564865	474516	891062	929454	406126	363726	904415	794912	2.52601e+06	2.77616e+06
15-Deoxy-Δ12,14-prostaglandin A1	C20 H30 O3	300.209	7.496	301.216	Invalid mass	No match	No match	Lipids and lipid-like molecules	Fatty Acyls	Eicosanoids	Prostaglandins and related compounds	402369	649297	376115	317905	635148	433378	390916	776687	956032	659160	6.54195e+07	8.24548e+07	810243	650245	565349	393950	866137	816786	379300	725822	739228	660313	7.15191e+07	7.63782e+07	686265	800161	776271	802276	671651	586072	797271	875249	769105	762131	4.49413e+06	4.73675e+06	938692	1.00567e+06
N-{[(2R,4S,5R)-5-Ethyl-1-azabicyclo[2.2.2]oct-2-yl]methyl}-2-furamide	C15 H22 N2 O2	103.1	5.075	245.164	Invalid mass	No results	No results	Organoheterocyclic compounds	Quinuclidines	Not available	Quinuclidines	1.28239e+07	1.34892e+07	8.06008e+06	7.5996e+06	6.99169e+06	6.4742e+06	7.17537e+06	8.40958e+06	3.86987e+06	5.99493e+06	9.82412e+06	8.78143e+06	5.53564e+06	6.11e+06	8.98104e+06	8.22553e+06	4.33487e+06	6.59659e+06	7.26458e+06	7.62689e+06	4.85966e+06	5.46975e+06	3.67684e+06	3.95815e+06	4.78438e+06	4.7646e+06	3.1629e+06	3.13693e+06	2.86207e+06	3.53582e+06	4.49663e+06	2.89096e+06	3.12265e+06	3.0601e+06	2.89118e+06	4.35557e+06	7.72551e+06	7.87673e+06
Hexadecanamide	C16 H33 N O	255.255	10.455	256.263	Full match	No results	No results	Lipids and lipid-like molecules	Fatty Acyls	Fatty amides	Fatty amides	8.83513e+06	7.78489e+06	8.50585e+06	8.28964e+06	7.9698e+06	5.24471e+06	7.53895e+06	1.10903e+07	7.88329e+06	8.91094e+06	9.75741e+06	1.16443e+07	1.04104e+07	1.11227e+07	9.65062e+06	8.96606e+06	5.67356e+06	5.60501e+06	7.28572e+06	9.87431e+06	6.32951e+06	7.27676e+06	6.91195e+06	8.18749e+06	6.81534e+06	7.39244e+06	7.28761e+06	6.16626e+06	7.8121e+06	8.3763e+06	6.89665e+06	7.32503e+06	5.40255e+06	6.11891e+06	5.75892e+06	7.48342e+06	7.61143e+06	7.65076e+06
ACar 13:0	C20 H40 N O4	357.287	6.797	358.295	No results	Invalid mass	No results	Lipids and lipid-like molecules	Fatty Acyls	Fatty acid esters	Acyl carnitines	1.46577e+07	1.49988e+07	6.9521e+06	5.79114e+06	1.20608e+07	1.07807e+07	6.52122e+06	6.42168e+06	7.74679e+06	8.33882e+06	6.05776e+06	6.37149e+06	4.58071e+06	3.81697e+06	5.1814e+06	5.04385e+06	3.4792e+06	3.58639e+06	5.65098e+06	5.66113e+06	4.2288e+06	5.00372e+06	4.95622e+06	5.3153e+06	3.67739e+06	3.06369e+06	2.88056e+06	2.85152e+06	4.97111e+06	5.04634e+06	3.33232e+06	3.2271e+06	5.15889e+06	5.0007e+06	2.61278e+06	2.30627e+06	3.916e+06	4.9451e+06
9-Oxo-ODE	C18 H30 O3	294.219	8.185	295.227	Full match	Partial match	Full match	Lipids and lipid-like molecules	Fatty Acyls	Lineolic acids and derivatives	Lineolic acids and derivatives	1.12146e+07	1.23802e+07	1.75425e+07	1.81005e+07	1.89888e+07	1.50915e+07	1.99847e+07	1.79392e+07	6.58032e+06	6.51591e+06	9.43581e+06	9.33599e+06	8.72979e+06	8.64168e+06	6.31861e+06	5.58684e+06	4.75959e+07	5.05248e+07	9.14776e+06	1.11381e+07	1.26855e+07	1.23101e+07	6.42931e+08	7.18232e+08	1.92833e+08	1.87787e+08	3.85368e+08	2.43237e+08	5.18896e+08	5.58364e+08	8.65368e+07	8.91544e+07	4.44154e+08	4.61638e+08	3.56802e+07	3.31515e+07	2.83106e+07	2.91448e+07
Cys-Gly	C5 H10 N2 O3 S	178.041	1.364	179.049	No results	No results	Full match	Organic acids and derivatives	Carboxylic acids and derivatives	Amino acids, peptides, and analogues	Dipeptides	7.10924e+06	6.43916e+06	1.15366e+07	1.15656e+07	5.07076e+06	3.13099e+06	1.66152e+07	1.75926e+07	1.54655e+06	1.51192e+06	1.76851e+06	2.62737e+06	2.08093e+06	1.6356e+06	1.45608e+06	1.65602e+06	1.11292e+06	1.55878e+06	999186	1.40881e+06	1.03368e+06	988309	1.58322e+06	1.64645e+06	1.99873e+06	2.04534e+06	2.17894e+06	1.60798e+06	1.09385e+06	909278	2.12287e+06	2.07788e+06	1.32841e+06	1.34331e+06	2.76642e+06	2.29943e+06	1.98251e+06	1.53201e+06
4-[1-(acetyloxy)prop-2-en-1-yl]-2-methoxyphenyl 2-methylpropanoate	C16 H20 O5	309.156	6.364	310.163	Invalid mass	No results	No results					767420	1.12806e+06	1.03337e+06	1.30154e+06	836192	936550	1.50264e+06	1.44864e+06	1.26568e+06	1.64483e+06	2.03531e+06	2.47023e+06	1.7992e+06	1.66629e+06	1.5723e+06	1.05145e+06	3.8489e+06	2.92898e+06	894905	1.23365e+06	1.85745e+06	1.74773e+06	1.4127e+06	1.37923e+06	1.62452e+06	1.54585e+06	1.15315e+06	1.2709e+06	1.12717e+06	1.14087e+06	1.65594e+06	1.7862e+06	2.1497e+06	1.3458e+06	5.10533e+06	4.65625e+06	2.05902e+06	1.33357e+06
PC (18:4e/4:0)	C30 H54 N O7 P	571.364	9.493	572.371	No results	Full match	No results	Lipids and lipid-like molecules	Glycerophospholipids	Glycerophosphocholines	Phosphocholines	1.36024e+07	1.46193e+07	9.42172e+07	9.36955e+07	1.73653e+07	4.01231e+07	6.13531e+07	8.20826e+07	7.55185e+07	7.18119e+07	4.39843e+07	3.32977e+07	8.91091e+07	1.07616e+08	1.05419e+08	8.91983e+07	3.83598e+07	4.5576e+07	4.75108e+07	5.31981e+07	5.55808e+07	5.41455e+07	5.41764e+07	6.43618e+07	1.33145e+08	8.49756e+07	5.22392e+07	5.66882e+07	9.45157e+07	9.90964e+07	6.53694e+07	6.22382e+07	3.543e+07	4.35806e+07	5.58955e+07	5.27119e+07	1.16215e+08	1.28452e+08
ACar 21:0	C28 H56 N O4	469.413	9.079	470.421	No results	Invalid mass	No results	Lipids and lipid-like molecules	Fatty Acyls	Fatty acid esters	Acyl carnitines	435314	439947	692080	716215	698659	604278	421095	507165	475454	384173	969672	1.79555e+06	2.49559e+06	1.35992e+06	1.65891e+06	1.46768e+06	415250	413033	537137	1.10663e+06	386217	454819	1.9528e+06	2.10603e+06	929037	792884	1.96734e+06	2.37219e+06	852211	813747	5.30677e+06	4.10641e+06	627593	464112	452160	485216	472681	679288
PC (19:0/20:4)	C47 H86 N O8 P	823.609	11.014	824.616	No results	Full match	No results	Lipids and lipid-like molecules	Glycerophospholipids	Glycerophosphocholines	Phosphocholines	1.69241e+07	1.79272e+07	9.87048e+06	1.49054e+07	1.01604e+07	9.9263e+06	8.15252e+06	1.07201e+07	1.6773e+07	2.16776e+07	2.67375e+07	7.72139e+07	6.69316e+07	2.26525e+07	2.14042e+07	1.81932e+07	1.14445e+07	8.16932e+06	8.38485e+06	9.11065e+06	1.6908e+07	1.06875e+07	1.19742e+07	1.62754e+07	9.26659e+06	1.2535e+07	2.54087e+07	2.22318e+07	1.40777e+07	1.92796e+07	2.10974e+07	2.58339e+07	2.89111e+07	1.74412e+07	4.10049e+07	3.58474e+07	2.82943e+07	2.81029e+07
HKK	C18 H33 N7 O4	371.266	7.787	372.273	Invalid mass	No results	No results					1.44962e+06	1.12708e+06	1.02425e+06	864950	1.1045e+06	932788	994330	863972	923458	919770	1.23105e+06	1.06012e+06	1.14274e+06	1.29698e+06	1.12669e+06	938994	1.08695e+06	1.12279e+06	1.28035e+06	1.22826e+06	1.84608e+06	1.47801e+06	4.78181e+06	6.94953e+06	1.79719e+06	1.65511e+06	2.90678e+06	3.348e+06	2.26532e+06	1.84863e+06	2.67476e+06	2.67317e+06	4.92011e+06	6.2787e+06	3.75023e+06	4.17066e+06	3.48369e+06	3.09694e+06
Gramine	C11 H14 N2	129.058	5.739	130.065	Invalid mass	No match	No results	Organoheterocyclic compounds	Indoles and derivatives	Indoles	3-alkylindoles	2.10749e+06	2.49097e+06	1.06462e+06	1.10767e+06	2.88855e+06	2.35413e+06	1.19922e+06	1.12484e+06	951913	1.08537e+06	1.44314e+07	6.83604e+06	1.84485e+07	1.60305e+07	1.34796e+07	1.0954e+07	6.45052e+06	6.49797e+06	3.85407e+07	4.40311e+07	2.31162e+06	2.97716e+06	3.6988e+07	3.96792e+07	5.75442e+06	7.53963e+06	3.84589e+06	3.74103e+06	2.06953e+06	2.17937e+06	5.98253e+06	6.62161e+06	5.47911e+06	7.02082e+06	1.93056e+07	2.25144e+07	1.65632e+07	1.48568e+07
L-Asparagine	C4 H8 N2 O3	132.054	1.441	155.043	No results	No results	Full match	Organic acids and derivatives	Carboxylic acids and derivatives	Amino acids, peptides, and analogues	Asparagine and derivatives	3.44919e+06	3.18904e+06	3.80487e+06	3.26047e+06	8.42304e+06	7.33733e+06	3.11641e+06	4.17955e+06	3.21252e+06	3.42277e+06	2.44598e+06	2.43953e+06	3.3996e+06	2.75906e+06	2.62254e+06	2.7901e+06	2.39991e+06	2.04079e+06	1.95012e+06	2.22367e+06	994193	1.70571e+06	2.81199e+06	2.7753e+06	2.02505e+06	2.09776e+06	2.12491e+06	2.07319e+06	1.55485e+06	1.38524e+06	1.86131e+06	1.80623e+06	1.59041e+06	1.78868e+06	2.2494e+06	1.82854e+06	2.46155e+06	2.45959e+06
Pantethine	C22 H42 N4 O8 S2	554.242	8.24	555.249	No results	No results	Full match	Organic acids and derivatives	Carboxylic acids and derivatives	Amino acids, peptides, and analogues	Beta amino acids and derivatives	3.56901e+07	3.46514e+07	5.1796e+07	5.49162e+07	1.91271e+07	1.76109e+07	3.94118e+07	4.46533e+07	1.55106e+07	1.77274e+07	4.52172e+07	4.60052e+07	4.73617e+06	5.31548e+06	4.92273e+06	4.02243e+06	4.778e+06	4.37445e+06	8.83427e+06	9.97008e+06	3.481e+06	3.659e+06	5.05598e+06	5.90639e+06	4.06017e+06	4.16889e+06	3.96259e+06	4.07988e+06	3.94221e+06	4.30661e+06	4.78804e+06	4.31774e+06	4.21313e+06	4.54269e+06	1.6393e+07	1.63856e+07	4.40469e+06	4.94699e+06
Methionine	C5 H11 N O2 S	149.048	4.854	150.055	No results	Invalid mass	No results	Organic acids and derivatives	Carboxylic acids and derivatives	Amino acids, peptides, and analogues	Methionine and derivatives	1.29581e+06	1.22509e+06	1.42049e+06	1.46558e+06	2.29017e+06	1.65882e+06	1.3564e+06	1.74563e+06	2.52988e+06	2.49759e+06	2.08618e+06	2.37456e+06	3.24564e+06	3.07976e+06	3.51579e+06	2.96248e+06	1.75368e+06	1.73409e+06	2.43439e+06	2.01684e+06	1.1378e+06	1.18101e+06	2.11962e+06	2.08246e+06	2.30957e+06	2.24424e+06	1.45403e+06	1.49786e+06	923188	851784	1.9743e+06	1.71973e+06	799341	842797	1.72668e+06	1.48248e+06	1.11448e+06	973370
1-(3,4-dimethoxyphenyl)ethan-1-one oxime	C10 H13 N O3	177.079	1.359	160.076	Invalid mass	No match	No match					6.39124e+07	5.60857e+07	8.90703e+07	8.88425e+07	3.57279e+07	2.15684e+07	9.76119e+07	1.05648e+08	1.12465e+08	1.42778e+08	9.55755e+07	9.00815e+07	5.00423e+07	4.1115e+07	9.38524e+07	8.42199e+07	1.31714e+08	1.02339e+08	5.73166e+07	6.99237e+07	4.84805e+07	6.23137e+07	9.76082e+07	1.08782e+08	7.64778e+07	7.52285e+07	4.52938e+07	5.03304e+07	2.06033e+07	2.47543e+07	1.05834e+08	8.8168e+07	4.87549e+07	5.26053e+07	8.15852e+07	1.16689e+08	1.86266e+08	2.11161e+08
PC (22:6e/13:1)	C43 H74 N O7 P	747.526	9.707	748.534	No results	Invalid mass	No results	Lipids and lipid-like molecules	Glycerophospholipids	Glycerophosphocholines	Phosphocholines	97238.2	94054.7	89928.8	1.96605e+06	80439.4	101207	102205	63614.2	70640.7	90664.8	70702.5	77197	97242.3	105529	387213	92174.7	110302	115224	83080.5	90130	79550.7	84238.1	88063.9	87713.8	82699.1	95330.5	74788.9	75197.1	73841.7	80228.1	88151.6	93631.2	70933.7	73304.9	90113.4	106529	79163.6	78166.2
17α-Ethynylestradiol	C20 H24 O2	296.177	6.726	297.185	Full match	No results	Full match	Lipids and lipid-like molecules	Steroids and steroid derivatives	Estrane steroids	Estrogens and derivatives	1.07961e+06	1.07929e+06	933967	937877	874505	621033	1.24293e+06	898261	654561	779448	5.97803e+06	7.64907e+06	1.16808e+06	952918	1.10282e+06	939924	1.02953e+06	843018	803237	723878	957327	844570	6.08833e+06	8.00277e+06	974708	937566	981960	891822	993405	832284	1.15671e+06	971643	809930	919283	1.39786e+06	1.25212e+06	1.00258e+06	841987
(3R)-8-hydroxy-3-(4-methoxyphenyl)-3,4-dihydro-1H-2-benzopyran-1-one	C16 H14 O4	287.113	6.657	288.12	Invalid mass	Invalid mass	No results					1.72298e+06	1.7044e+06	8.17572e+06	8.14491e+06	2.66564e+06	2.34804e+06	1.11171e+07	1.17798e+07	5.15186e+06	5.00892e+06	1.13576e+07	1.13555e+07	1.10329e+06	1.43523e+06	853630	763644	2.88753e+06	2.5491e+06	1.28187e+06	1.33599e+06	2.21454e+06	1.97542e+06	2.625e+06	2.62082e+06	1.07427e+06	980833	2.82858e+06	2.64796e+06	3.08175e+06	3.44922e+06	2.57741e+06	2.45475e+06	4.56561e+06	4.67495e+06	1.44767e+06	1.58802e+06	3.93851e+06	3.32329e+06
2-Linoleoyl glycerol	C21 H38 O4	336.264	9.41	337.271	Invalid mass	No results	No results	Lipids and lipid-like molecules	Fatty Acyls	Lineolic acids and derivatives	Lineolic acids and derivatives	1.17358e+06	1.29215e+06	1.34577e+06	1.76321e+06	6.88108e+06	1.18809e+06	3.83694e+06	1.09019e+06	1.08648e+06	1.43899e+06	1.66474e+06	1.26843e+06	1.38383e+06	1.83996e+06	1.421e+06	1.19692e+06	1.86839e+07	1.21403e+07	1.30206e+06	1.4009e+06	1.09872e+06	1.16457e+06	997433	1.10663e+06	1.23533e+06	1.31492e+06	946653	945944	1.15743e+06	1.18884e+06	930742	877352	692759	756763	949718	1.12303e+06	1.00071e+06	1.06333e+06
2-hydroxy-6-[(8Z,11Z)-pentadeca-8,11,14-trien-1-yl]benzoic acid	C22 H30 O3	342.216	8.379	343.224	Invalid mass	Invalid mass	No results					5.06659e+07	5.39172e+07	3.45224e+07	4.50764e+07	9.91199e+06	6.85662e+06	5.02558e+07	5.11064e+07	7.12942e+07	7.96185e+07	7.08966e+07	7.77526e+07	3.00749e+07	3.91031e+07	3.00411e+07	2.02383e+07	4.51262e+07	5.10289e+07	2.83329e+07	3.55628e+07	4.61538e+07	3.58906e+07	3.14787e+07	5.32972e+07	3.03222e+07	3.24232e+07	1.3693e+07	2.53297e+07	1.65232e+07	5.48313e+07	4.50552e+07	1.72421e+07	2.67943e+07	2.6938e+07	2.87445e+07	2.40755e+07	4.02914e+07	3.27467e+07
ACar 15:1	C22 H42 N O4	383.303	7.114	384.311	No results	Invalid mass	No results	Lipids and lipid-like molecules	Fatty Acyls	Fatty acid esters	Acyl carnitines	5.91774e+06	8.0484e+06	3.70625e+06	4.22593e+06	3.81436e+06	3.17759e+06	4.88162e+06	5.33548e+06	5.07057e+06	6.05984e+06	4.52377e+06	5.00683e+06	1.22469e+06	989808	1.3681e+06	1.00871e+06	741701	894779	1.67194e+06	1.72779e+06	2.05795e+06	2.59984e+06	2.31896e+06	2.75489e+06	996722	1.02468e+06	2.39919e+06	2.54267e+06	4.76054e+06	4.07205e+06	1.77986e+06	1.67356e+06	3.31288e+06	3.60651e+06	792842	1.22616e+06	2.48601e+06	2.97541e+06
4-(anilinomethylidene)-3-methyl-4,5-dihydroisoxazol-5-one	C11 H10 N2 O2	220.084	5.216	221.092	Invalid mass	No results	No match					5.17003e+06	6.76172e+06	4.84794e+06	4.01445e+06	8.94903e+06	7.9085e+06	4.67117e+06	5.23593e+06	3.70466e+06	3.47509e+06	1.48948e+06	1.45878e+06	8.60056e+06	7.22216e+06	6.0739e+06	5.74406e+06	2.15423e+06	2.4639e+06	3.65654e+06	4.32192e+06	944236	962084	2.17244e+06	2.65245e+06	2.51044e+06	3.08804e+06	2.10205e+06	2.45358e+06	1.20715e+06	1.35448e+06	3.10182e+06	2.97097e+06	1.21004e+06	1.3612e+06	1.93784e+06	1.87064e+06	1.2996e+06	1.29192e+06
6-amino-1-(2-methylphenyl)-1,2,3,4-tetrahydropyrimidine-2,4-dione	C11 H11 N3 O2	217.085	5.095	218.092	Full match	No results	No results					145120	276186	826427	835855	263177	166675	867723	989343	1.74667e+06	2.16567e+06	1.63441e+06	1.61865e+06	1.91795e+06	1.57719e+06	3.30349e+06	2.56584e+06	4.4672e+06	4.38774e+06	427510	478948	904964	958741	1.2506e+06	1.0844e+06	1.14585e+06	1.30526e+06	978791	874486	347303	417297	755226	804522	205318	193312	387114	454910	559320	556782
3-phenyl-5-(trifluoromethyl)-4,5-dihydro-1H-pyrazol-5-ol	C10 H9 F3 N2 O	230.069	5.823	231.076	Invalid mass	No results	No results					1.81278e+06	1.28164e+06	742618	901713	1.24005e+06	797165	655427	834575	663747	861835	2.50579e+06	3.03072e+06	8.41697e+06	6.58712e+06	2.575e+06	2.00454e+06	5.58902e+06	6.5144e+06	3.19245e+06	4.52419e+06	3.65426e+06	4.74096e+06	4.29982e+06	5.75604e+06	6.87897e+06	9.12423e+06	4.2525e+06	4.33141e+06	2.40983e+06	2.58858e+06	8.64282e+06	9.5964e+06	3.72812e+06	3.72423e+06	1.15805e+07	1.31203e+07	1.18155e+07	1.1752e+07
PC (14:0e/3:0)	C25 H52 N O7 P	509.348	9.481	510.355	No results	Full match	Full match	Lipids and lipid-like molecules	Glycerophospholipids	Glycerophosphocholines	Phosphocholines	4.59331e+08	7.55064e+07	6.76307e+07	6.7889e+07	4.62184e+07	5.15855e+08	5.14457e+07	6.83425e+07	4.02922e+08	4.10391e+08	3.45821e+08	4.91458e+07	7.32531e+07	9.21875e+07	9.78456e+07	7.66715e+07	1.22725e+08	9.64289e+07	1.12554e+08	1.20838e+08	4.34501e+07	4.47145e+07	1.34144e+08	3.30096e+08	1.01853e+08	1.02292e+08	1.31338e+08	1.45862e+08	1.04522e+08	1.15934e+08	1.12517e+08	9.86943e+07	5.92388e+07	6.84102e+07	8.41692e+07	9.12442e+07	6.60401e+07	6.53293e+07
Palmitoyl ethanolamide	C18 H37 N O2	299.282	8.061	300.289	Full match	No results	Full match	Organic acids and derivatives	Carboximidic acids and derivatives	Carboximidic acids	Carboximidic acids	2.05166e+07	2.06757e+07	1.78053e+06	1.51634e+06	2.04651e+06	1.74752e+06	2.08714e+06	2.11641e+06	3.79824e+06	3.85654e+06	3.00749e+06	1.84427e+06	6.96902e+06	5.90199e+06	1.9584e+06	1.42846e+06	4.12007e+06	4.09343e+06	1.46735e+06	1.11715e+06	1.84272e+06	2.24477e+06	1.57556e+06	1.87762e+06	2.72913e+06	2.57273e+06	2.60433e+06	2.32376e+06	1.38787e+06	1.5693e+06	2.77698e+06	2.24382e+06	1.46682e+06	1.5969e+06	2.05094e+06	1.88999e+06	3.3885e+06	2.95375e+06
Lysine Butyrate	C10 H22 N2 O4	234.158	1.33	235.165	No results	No results	Full match	Organic acids and derivatives	Carboxylic acids and derivatives	Amino acids, peptides, and analogues	L-alpha-amino acids	2.85128e+08	3.01787e+08	3.60396e+08	3.87999e+08	2.07184e+08	1.65921e+08	5.38343e+08	5.26701e+08	9.59388e+08	1.01303e+09	6.24496e+08	8.31962e+08	6.21296e+08	5.55519e+08	2.16125e+08	1.76735e+08	1.7637e+08	1.53344e+08	2.77556e+08	2.90873e+08	1.73249e+08	1.95972e+08	2.23337e+08	2.40926e+08	2.45822e+08	2.58302e+08	2.15428e+08	2.84382e+08	2.32267e+08	2.59481e+08	3.33671e+08	3.17851e+08	3.22421e+08	2.92626e+08	3.81778e+08	3.00535e+08	1.95682e+08	2.10434e+08
RMH	C17 H30 N8 O4 S	221.103	6.157	222.11	Invalid mass	No results	No results					932109	957041	6.20559e+06	5.96658e+06	1.71501e+06	1.12042e+06	7.72661e+06	5.58835e+06	552773	399124	1.11105e+07	7.6095e+06	760853	369778	585174	511551	1.56803e+06	1.34304e+06	803600	684608	8.11977e+06	8.29211e+06	1.89362e+06	2.27895e+06	1.19194e+06	1.00421e+06	2.15872e+06	1.90694e+06	5.04891e+06	5.35554e+06	3.56693e+06	3.299e+06	1.64279e+06	2.20491e+06	330126	312535	3.14438e+06	3.2634e+06
N-Benzylformamide	C8 H9 N O	118.042	1.362	119.049	Invalid mass	Invalid mass	No results	Benzenoids	Benzene and substituted derivatives	Not available	Benzene and substituted derivatives	1.60096e+07	1.51208e+07	3.59891e+06	3.98077e+06	1.94149e+07	1.31463e+07	4.94039e+06	5.77082e+06	4.57017e+06	4.03346e+06	5.03387e+06	5.32024e+06	5.1277e+06	3.54177e+06	3.35806e+06	3.05866e+06	2.27135e+06	2.75272e+06	2.11786e+06	2.45661e+06	2.6581e+06	2.85298e+06	4.63735e+06	4.3906e+06	5.30924e+06	4.37793e+06	4.48201e+06	3.68055e+06	2.72542e+06	2.71721e+06	3.99049e+06	4.36697e+06	3.31092e+06	3.64564e+06	5.99099e+06	8.00196e+06	3.53278e+06	3.33173e+06
DL-Citrulline	C6 H13 N3 O3	175.095	1.347	176.103	No results	No results	Full match	Organic acids and derivatives	Carboxylic acids and derivatives	Amino acids, peptides, and analogues	Alpha amino acids	8.35296e+07	1.35384e+08	4.23136e+07	4.74085e+07	1.43817e+08	1.12965e+08	6.98495e+07	5.67233e+07	5.59197e+07	6.06664e+07	7.97426e+07	6.7196e+07	1.07746e+08	9.3856e+07	6.501e+07	4.82063e+07	1.11432e+08	8.56353e+07	1.26434e+08	1.1904e+08	8.9751e+07	1.6338e+08	8.97418e+07	7.05531e+07	6.4166e+07	8.11647e+07	1.15363e+08	7.95618e+07	8.31643e+07	6.8027e+07	9.25694e+07	1.07993e+08	1.22318e+08	7.8706e+07	9.58345e+07	1.12898e+08	5.85973e+07	5.30586e+07
Dehydroepiandrosterone (DHEA)	C19 H28 O2	270.198	8.018	271.205	Invalid mass	Invalid mass	No results	Lipids and lipid-like molecules	Steroids and steroid derivatives	Androstane steroids	Androgens and derivatives	652654	954363	522864	490962	795955	748556	643669	613464	491882	554899	2.38533e+06	2.25592e+06	874810	730201	640492	591893	1.10713e+06	1.65257e+06	954184	1.08694e+06	4.57206e+06	4.63369e+06	4.26467e+06	5.60888e+06	1.20252e+06	1.30426e+06	3.40185e+06	3.27016e+06	672922	1.51535e+06	2.04149e+06	1.92609e+06	2.13226e+06	2.93525e+06	1.51569e+06	1.34365e+06	3.14709e+06	3.3878e+06
Kanosamine	C6 H13 N O5	179.081	4.988	180.088	Invalid mass	No results	No results	Organic oxygen compounds	Organooxygen compounds	Carbohydrates and carbohydrate conjugates	Hexoses	8.11788e+06	8.84989e+06	2.1394e+06	2.05415e+06	1.01887e+07	8.03729e+06	2.48799e+06	3.17036e+06	2.64473e+06	2.53732e+06	3.83717e+06	4.12104e+06	4.57484e+06	4.30222e+06	4.36201e+06	3.33427e+06	2.94441e+06	3.0449e+06	1.78726e+06	1.92146e+06	2.09248e+06	2.02049e+06	2.28637e+06	2.0948e+06	2.64924e+06	2.51768e+06	2.66574e+06	2.64576e+06	1.81133e+06	1.98624e+06	2.46472e+06	2.24323e+06	1.19276e+06	1.31444e+06	1.61706e+06	1.88159e+06	1.72152e+06	1.67658e+06
Phenylpropiolic acid	C9 H6 O2	146.037	2.644	147.044	No results	No results	Full match	Benzenoids	Benzene and substituted derivatives	Not available	Benzene and substituted derivatives	8.98545e+06	2.82445e+07	1.28489e+07	4.86308e+06	5.69531e+07	4.54005e+07	5.23596e+06	1.56341e+07	4.47927e+06	1.37322e+07	1.28056e+07	9.85515e+06	1.14516e+07	4.01544e+06	3.50822e+06	7.30874e+06	2.73687e+06	6.62384e+06	3.17484e+06	9.37682e+06	2.64969e+06	2.47308e+06	1.0805e+07	1.21264e+07	1.12179e+07	1.00089e+07	3.15678e+06	9.48564e+06	2.60863e+06	2.43381e+06	3.81778e+06	3.57378e+06	3.21186e+06	3.14573e+06	4.58464e+06	4.47968e+06	7.99279e+06	2.99519e+06
PC (18:5e/2:0)	C28 H48 N O7 P	541.316	8.318	542.322	No results	Full match	No results	Lipids and lipid-like molecules	Glycerophospholipids	Glycerophosphocholines	Phosphocholines	1.14853e+07	1.409e+07	2.84351e+07	2.43641e+07	4.77892e+07	3.75872e+07	2.79445e+07	3.81962e+07	2.6525e+07	2.80071e+07	1.5054e+07	1.3257e+07	5.41357e+07	6.11743e+07	4.94751e+07	3.68406e+07	2.31997e+07	2.64198e+07	5.70631e+07	5.63578e+07	1.39524e+07	1.42252e+07	2.20671e+07	2.23318e+07	3.5453e+07	2.68799e+07	2.66687e+07	2.64289e+07	3.94908e+07	4.51469e+07	3.51727e+07	3.11937e+07	1.80915e+07	2.27263e+07	1.576e+07	2.04844e+07	2.1826e+07	1.8948e+07
1-(4-nitrophenyl)piperidine	C11 H14 N2 O2	206.103	5.096	207.11	Invalid mass	No results	No results					9.63667e+06	1.05087e+07	516780	555228	1.55722e+06	1.32369e+06	608749	660761	7.16411e+06	7.57894e+06	1.5829e+06	1.55763e+06	1.38969e+06	1.42778e+06	1.2762e+06	1.15279e+06	699891	643825	527674	635577	1.75547e+06	1.97157e+06	1.15995e+06	962352	354956	218726	562424	1.40062e+06	608320	1.61356e+06	3.66583e+06	3.68065e+06	954574	831743	1.38272e+06	1.86418e+06	1.60367e+06	1.44858e+06
Cortisone	C21 H28 O5	1440.77	5.618	721.39	Invalid mass	No results	No results	Lipids and lipid-like molecules	Steroids and steroid derivatives	Hydroxysteroids	21-hydroxysteroids	5.32377e+06	1.21709e+07	2.09391e+07	1.48022e+07	3.43179e+07	1.48816e+07	1.65845e+07	2.09335e+07	1.92112e+07	1.73214e+07	2.09703e+07	2.01264e+07	3.82752e+07	2.88343e+07	2.63182e+07	2.26533e+07	2.48632e+07	2.21117e+07	1.90458e+07	2.31548e+07	1.5617e+07	2.2029e+07	1.1387e+07	1.61528e+07	2.43488e+07	2.24171e+07	3.21132e+07	2.80569e+07	2.14388e+07	1.72291e+07	2.48356e+07	2.37782e+07	1.26344e+07	1.41136e+07	1.12851e+07	1.56351e+07	2.02854e+07	2.03373e+07
2-Amino-1,3,4-octadecanetriol	C18 H39 N O3	317.293	6.443	318.3	Full match	No results	No results	Organic nitrogen compounds	Organonitrogen compounds	Amines	1,3-aminoalcohols	1.32372e+08	1.52386e+08	9.562e+07	1.00507e+08	1.04581e+08	1.03271e+08	1.06108e+08	1.24057e+08	1.07005e+08	1.06706e+08	1.37835e+08	1.41949e+08	1.39392e+08	1.33268e+08	1.07171e+08	1.00433e+08	1.29822e+08	1.17954e+08	7.54024e+07	7.94693e+07	1.00176e+08	1.05561e+08	1.06007e+08	1.14228e+08	1.18197e+08	1.11926e+08	9.97549e+07	9.93595e+07	8.28337e+07	8.51667e+07	1.16124e+08	1.17449e+08	8.98123e+07	1.0363e+08	1.32918e+08	1.36732e+08	1.12147e+08	1.08475e+08
N-[2-chloro-6-(trifluoromethoxy)phenyl]-2,2-dimethylpropanamide	C12 H13 Cl F3 N O2	295.058	1.294	296.066	Full match	No results	No results					3.97963e+07	4.26608e+07	2.07431e+07	2.12814e+07	4.34159e+07	3.15852e+07	4.31502e+07	4.06399e+07	1.7904e+07	1.83547e+07	5.32502e+07	4.97307e+07	2.34985e+07	2.51224e+07	2.78533e+07	2.41633e+07	2.39901e+07	2.67628e+07	2.11962e+07	2.31206e+07	2.78385e+07	2.72484e+07	3.71835e+07	3.68887e+07	3.62077e+07	3.65594e+07	3.15787e+07	3.0768e+07	1.82739e+07	2.0726e+07	2.00067e+07	2.17451e+07	1.01717e+07	1.09281e+07	2.8289e+07	2.73763e+07	3.59109e+07	3.67717e+07
4-oxo-5-phenylpentanoic acid	C11 H12 O3	209.103	5.542	210.11	Invalid mass	No results	No results					6.70906e+06	6.86161e+06	6.0019e+06	5.2813e+06	4.75303e+06	4.88258e+06	5.6145e+06	5.92107e+06	6.33326e+06	6.70596e+06	7.49281e+06	7.54548e+06	8.13675e+06	6.77052e+06	5.98504e+06	4.80072e+06	5.78341e+06	6.06387e+06	4.13516e+06	4.5883e+06	5.6577e+06	6.00593e+06	5.17381e+06	5.74308e+06	6.53807e+06	6.12079e+06	5.32199e+06	5.32299e+06	3.74559e+06	3.83971e+06	9.75224e+06	9.92814e+06	5.15586e+06	4.91578e+06	9.54315e+06	9.50967e+06	3.0449e+06	5.05051e+06
(±)8-HEPE	C20 H30 O3	300.209	7.799	301.216	Invalid mass	Invalid mass	No match					1.11809e+07	1.15635e+07	2.06591e+07	1.89597e+07	6.05587e+06	4.55775e+06	2.62901e+07	2.82183e+07	4.32035e+07	4.29441e+07	3.10794e+07	3.37419e+07	1.9163e+07	1.57612e+07	1.72669e+07	1.62451e+07	1.99625e+07	1.93588e+07	2.36466e+07	2.21385e+07	1.75663e+07	1.58755e+07	2.38781e+07	2.56249e+07	1.07052e+07	1.11703e+07	1.26352e+07	1.09891e+07	1.21727e+07	1.3719e+07	1.89707e+07	1.85486e+07	9.40725e+06	1.05821e+07	1.49581e+07	1.47825e+07	2.08794e+07	1.90046e+07
PC (18:2e/2:0)	C28 H54 N O7 P	525.382	9.664	526.389	No results	Invalid mass	No results	Lipids and lipid-like molecules	Glycerophospholipids	Glycerophosphocholines	Phosphocholines	3.46115e+06	4.22712e+06	1.4187e+07	1.28538e+07	8.75801e+06	1.1122e+07	1.02063e+07	9.2296e+06	6.53436e+06	4.07686e+07	5.32764e+06	3.72613e+06	4.83943e+07	9.38096e+06	9.63607e+06	8.37738e+06	7.78206e+06	7.14755e+06	1.00547e+07	8.33577e+06	4.18879e+06	4.02071e+06	7.61495e+06	8.88438e+06	1.04764e+07	7.28714e+06	5.55793e+06	5.06009e+06	5.68463e+06	7.42122e+06	7.7508e+06	6.5846e+06	4.01881e+06	4.13836e+06	6.19795e+06	8.2775e+06	9.4832e+06	9.57379e+06
4-methoxy-6-(prop-2-en-1-yl)-2H-1,3-benzodioxole	C11 H12 O3	192.076	5.491	193.084	Invalid mass	No results	No results					4.26804e+06	4.33127e+06	1.87853e+06	2.2657e+06	2.6451e+06	3.18477e+06	2.44048e+06	3.74473e+06	2.04133e+07	344404	2.26896e+08	2.3839e+08	4.92108e+07	4.72991e+07	4.74158e+07	4.01847e+07	1.1724e+08	1.05395e+08	2.78122e+07	2.90915e+07	5.63243e+07	5.97623e+07	1.30879e+08	1.48484e+06	4.4595e+07	4.46973e+07	6.21999e+07	6.30038e+07	5.57023e+07	5.84399e+07	1.13609e+08	1.02371e+06	5.21762e+07	6.08049e+07	7.02148e+07	8.04286e+07	9.50416e+07	9.59838e+07
RKK	C18 H38 N8 O4	408.324	10.654	409.331	Invalid mass	No results	No results					1.26662e+06	1.3029e+06	723703	777865	3.66972e+06	3.58646e+06	2.9927e+06	3.31201e+06	1.81156e+06	1.54991e+06	1.70494e+06	2.00439e+06	669244	1.02381e+06	1.22052e+06	969312	902506	996741	1.23026e+06	1.1833e+06	1.34453e+06	1.47061e+06	1.09629e+06	1.31386e+06	1.11404e+06	1.22261e+06	2.08203e+06	1.84189e+06	1.69217e+06	1.86352e+06	1.21934e+06	1.33827e+06	1.99218e+06	2.2858e+06	1.0761e+06	909789	1.89079e+06	2.12269e+06
4'-methyl Acetyl fentanyl-d5	C22 H23 [2]H5 N2 O	341.256	6.422	342.263	Invalid mass	Invalid mass	No results					6.87613e+07	7.79619e+07	2.08085e+07	2.15258e+07	3.63325e+07	3.86367e+07	1.1441e+07	2.22995e+07	5.39484e+07	5.78648e+07	3.7498e+07	3.91559e+07	2.10835e+07	2.06811e+07	1.89791e+07	1.83057e+07	7.91054e+06	7.26205e+06	1.69428e+07	1.76662e+07	1.74163e+07	1.88728e+07	1.22442e+07	1.23281e+07	1.24016e+07	1.24859e+07	1.16282e+07	1.29697e+07	2.69541e+07	2.72997e+07	1.09739e+07	1.13552e+07	2.87611e+07	3.0948e+07	6.07865e+06	7.71253e+06	3.20687e+07	3.02324e+07
Celestolide	C17 H24 O	244.182	7.402	245.189	Full match	No results	No results					2.15143e+06	2.31906e+06	1.46044e+07	1.48803e+07	1.32841e+06	1.00884e+06	1.39954e+07	1.66277e+07	1.55517e+07	1.70806e+07	1.62112e+07	1.66322e+07	9.4133e+06	8.75599e+06	1.06626e+07	8.50547e+06	8.17094e+06	8.74948e+06	3.29307e+06	3.52252e+06	3.56077e+06	3.27909e+06	4.36856e+06	4.82075e+06	1.29371e+07	1.22559e+07	5.61316e+06	5.34963e+06	4.56496e+06	4.51324e+06	6.73306e+06	6.16635e+06	4.02901e+06	4.44485e+06	6.48005e+06	6.80514e+06	8.64661e+06	8.28434e+06
2-(2'-fluoro[1,1'-biphenyl]-4-yl)-5-methoxy-3-methyl-1H-indole	C22 H18 F N O	331.133	5.109	332.14	Invalid mass	No match	No results					6.59582e+06	6.77057e+06	6.77801e+06	7.54178e+06	5.31443e+06	3.93721e+06	7.94705e+06	9.53438e+06	3.31877e+06	3.64757e+06	3.14022e+06	3.15682e+06	3.84036e+06	3.6989e+06	2.5725e+06	2.4694e+06	2.55517e+06	2.80335e+06	3.88555e+06	3.86445e+06	1.65649e+06	1.64218e+06	646738	613603	3.06138e+06	3.08487e+06	1.31212e+06	1.33491e+06	1.18848e+06	1.17723e+06	3.43653e+06	3.82383e+06	1.15527e+06	1.36615e+06	1.71964e+06	1.58558e+06	1.93813e+06	2.10218e+06
Sphinganine	C18 H39 N O2	301.298	7.511	302.305	No results	No results	Full match	Organic nitrogen compounds	Organonitrogen compounds	Amines	1,2-aminoalcohols	1.60922e+07	1.77983e+07	2.95765e+07	3.01599e+07	1.6269e+07	1.30574e+07	3.24161e+07	3.95645e+07	4.10888e+07	3.82755e+07	1.3451e+07	1.30881e+07	9.51769e+06	1.95322e+07	1.88035e+07	1.00826e+07	4.81577e+07	2.89081e+07	1.72434e+07	1.99983e+07	1.47514e+07	1.39419e+07	1.77185e+07	1.5901e+07	1.19304e+07	1.14525e+07	1.76579e+07	1.67367e+07	1.00932e+07	7.52773e+06	2.02026e+07	2.56302e+07	1.48281e+07	1.40269e+07	2.04813e+07	2.1635e+07	2.39886e+07	2.52463e+07
PC (17:1/17:1)	C42 H80 N O8 P	757.562	11.206	758.569	No results	Full match	No results	Lipids and lipid-like molecules	Glycerophospholipids	Glycerophosphocholines	Phosphocholines	2.02869e+08	2.17489e+08	1.58887e+08	9.11696e+07	1.07121e+08	2.30161e+08	1.91877e+08	8.68674e+07	1.1944e+08	1.68934e+08	1.70631e+08	2.07503e+08	1.83862e+08	1.10028e+08	2.80922e+08	2.22616e+08	2.31316e+08	2.46593e+09	2.20928e+08	1.35428e+08	2.50236e+07	2.95626e+08	1.94286e+08	1.97792e+08	2.02475e+08	1.78311e+08	2.48361e+08	2.38773e+08	1.57023e+08	1.77467e+08	2.68593e+08	2.33189e+08	4.09635e+08	4.22792e+08	1.58106e+08	1.21196e+08	1.39643e+08	1.69047e+08
Monolaurin	C15 H30 O4	296.196	8.099	297.203	Invalid mass	No results	No results					1.27512e+07	1.45344e+07	3.45122e+07	3.49152e+07	1.92917e+08	1.45963e+08	6.53004e+07	7.75932e+07	6.91933e+06	7.64662e+06	1.52185e+07	1.67863e+07	6.56752e+06	7.70986e+06	7.1137e+06	8.02307e+06	1.20947e+07	1.52345e+07	4.67585e+06	7.20468e+06	6.11048e+06	7.98968e+06	2.70884e+07	2.52451e+07	7.52468e+06	8.56979e+06	4.01698e+06	4.26992e+06	1.0031e+07	1.18079e+07	4.95561e+06	6.09459e+06	7.13709e+06	1.09588e+07	1.48622e+07	1.65727e+07	1.09401e+07	1.3847e+07
N,N'-di[4-(2,6-dimethylmorpholino)phenyl]thiourea	C25 H34 N4 O2 S	476.224	5.36	477.231	Invalid mass	No results	No results					5.50172e+06	4.76751e+06	7.47173e+06	7.43653e+06	1.02758e+07	9.61901e+06	7.77623e+06	8.33345e+06	7.31327e+06	7.99966e+06	8.02518e+06	7.85653e+06	1.3337e+07	1.09904e+07	9.20471e+06	7.56136e+06	8.65815e+06	8.69096e+06	7.01895e+06	7.82153e+06	8.02722e+06	8.2964e+06	4.65699e+06	6.38547e+06	8.77287e+06	9.44956e+06	9.14239e+06	9.70345e+06	7.21276e+06	7.59021e+06	8.04733e+06	8.2305e+06	5.34144e+06	5.91701e+06	6.19011e+06	6.20658e+06	407160	7.27782e+06
L-Glutamate	C5 H9 N O4	147.053	1.506	148.061	No results	No results	Full match	Organic acids and derivatives	Carboxylic acids and derivatives	Amino acids, peptides, and analogues	Glutamic acid and derivatives	1.2655e+07	1.34752e+07	1.15701e+07	1.13144e+07	1.45947e+07	1.60836e+07	1.31191e+07	1.54439e+07	1.28079e+07	1.29591e+07	1.63212e+07	1.25071e+07	1.3834e+07	1.43592e+07	9.85666e+06	8.43096e+06	1.08774e+07	1.16634e+07	9.72538e+06	1.21635e+07	1.13964e+07	1.20406e+07	8.75641e+06	9.42334e+06	1.14905e+07	1.40645e+07	9.63459e+06	1.03215e+07	9.43196e+06	9.41428e+06	1.03657e+07	9.42106e+06	5.07838e+06	5.2605e+06	7.42013e+06	8.20144e+06	1.16726e+07	9.15566e+06
4-[4-(1-phenyl-1H-1,2,4-triazol-5-yl)-1,3-thiazol-2-yl]pyridine	C16 H11 N5 S	144.023	1.355	306.08	Invalid mass	No results	No results					1.18916e+06	1.5926e+06	1.76585e+07	1.86657e+07	1.22373e+06	1.36046e+06	1.60831e+07	1.89383e+07	1.93407e+07	2.07361e+07	1.74521e+07	2.00066e+07	1.092e+07	8.08642e+06	1.33201e+07	1.34786e+07	1.24949e+07	1.4295e+07	7.20654e+06	8.42827e+06	1.19857e+07	7.16741e+06	1.67036e+07	1.68605e+07	1.55914e+07	1.56619e+07	1.04849e+07	1.04472e+07	6.15979e+06	6.52219e+06	1.63788e+07	1.42318e+07	9.44145e+06	9.71343e+06	2.09005e+07	1.961e+07	3.04453e+07	3.06144e+07
16(R)-HETE	C20 H32 O3	360.228	8.154	361.236	Invalid mass	Invalid mass	No results	Lipids and lipid-like molecules	Fatty Acyls	Eicosanoids	Hydroxyeicosatetraenoic acids	7.94009e+08	8.40257e+08	2.00958e+09	1.9307e+09	3.24556e+08	2.21545e+08	2.11774e+09	2.74873e+09	3.95902e+09	1.02855e+09	3.55209e+09	3.73299e+09	1.6186e+09	1.49422e+09	1.91322e+09	1.42601e+09	1.48524e+09	1.47058e+09	1.37163e+09	1.61904e+09	1.27052e+09	1.2097e+09	1.50265e+09	1.78105e+09	1.17033e+09	1.12691e+09	9.42467e+08	8.91309e+08	9.83055e+08	1.01736e+09	1.44509e+09	1.38612e+09	5.69756e+08	1.53774e+08	1.25231e+09	1.31947e+09	2.33779e+09	2.4426e+09
Lysopa 16:0	C19 H39 O7 P	410.243	7.026	411.25	No results	No results	Full match	Lipids and lipid-like molecules	Glycerophospholipids	Glycerophosphates	1-acylglycerol-3-phosphates	5.09714e+06	4.91445e+06	1.32223e+06	1.34768e+06	3.31982e+06	2.48e+06	1.24372e+06	1.45368e+06	395957	418079	1.18741e+06	1.46987e+06	429385	457160	434588	360162	348237	341970	434774	460842	780762	564729	733572	518155	256831	347230	327981	310698	519359	480943	595629	411037	489999	374248	462431	644137	530524	542397
Prolylleucine	C11 H20 N2 O3	103.082	1.375	229.154	Invalid mass	Invalid mass	No results	Organic acids and derivatives	Carboxylic acids and derivatives	Amino acids, peptides, and analogues	Dipeptides	1.19443e+07	1.77001e+07	3.39839e+06	3.16447e+06	1.03263e+07	7.77235e+06	3.70562e+06	4.80746e+06	5.12454e+06	5.50582e+06	1.32358e+07	1.20463e+07	8.98257e+06	7.10855e+06	5.16769e+06	7.52622e+06	5.27875e+06	6.80543e+06	3.74041e+06	3.35426e+06	1.31905e+07	1.29063e+07	5.85714e+06	5.9464e+06	6.25359e+06	7.98275e+06	6.7534e+06	6.56891e+06	5.46106e+06	6.49779e+06	1.17288e+07	7.51303e+06	4.6253e+06	6.04163e+06	8.51575e+06	8.33298e+06	1.48382e+07	9.23447e+06
PC (18:3e/16:4)	C42 H72 N O7 P	733.502	10.713	734.51	No results	Full match	No results	Lipids and lipid-like molecules	Glycerophospholipids	Glycerophosphocholines	Phosphocholines	379066	431934	197463	307851	358426	252811	286189	292630	376039	415060	407611	1.08777e+06	579951	286396	366167	292730	376773	350423	323396	341661	381511	396854	709490	445027	430581	748760	849854	484006	1.47434e+06	2.36912e+06	462968	310043	550277	591530	444868	382099	430634	495281
3-Methoxybenzaldehyde	C8 H8 O2	136.053	1.391	137.06	No results	Full match	Full match	Benzenoids	Benzene and substituted derivatives	Benzoyl derivatives	Benzoyl derivatives	2.59505e+06	1.78926e+06	985322	632043	3.52362e+06	1.53321e+06	1.16501e+06	1.06169e+06	950576	1.22034e+06	1.06542e+06	1.20139e+06	1.11791e+06	981917	728823	807385	1.06884e+06	1.10691e+06	562909	637923	719677	819039	1.29182e+06	1.22362e+06	888097	1.01149e+06	994621	805093	667006	620722	1.15431e+06	1.24005e+06	1.22781e+06	1.25504e+06	1.87535e+06	2.34428e+06	1.07418e+06	756917
1,7-bis(4-hydroxyphenyl)-5-methoxyheptan-3-one	C20 H24 O4	350.147	4.792	351.154	Invalid mass	No results	No results					1.51987e+07	1.38257e+07	6.06523e+06	5.169e+06	1.71607e+06	1.36174e+06	5.56926e+06	6.33314e+06	7.3229e+06	8.28546e+06	2.60163e+06	2.46381e+06	2.94788e+06	3.14981e+06	5.89844e+06	5.05918e+06	2.98805e+06	3.91364e+06	3.50276e+06	3.31802e+06	1.05691e+06	293735	7.76996e+06	1.06128e+07	5.83928e+06	5.89944e+06	4.14669e+06	4.83743e+06	942771	1.0642e+06	8.63019e+06	8.63567e+06	4.93085e+06	4.794e+06	1.22325e+07	1.74086e+07	6.18188e+06	5.02774e+06
ethyl 3-oxo-3-(1H-pyrazol-5-ylamino)propanoate	C8 H11 N3 O3	219.059	1.335	220.066	Invalid mass	No results	No results					3.68966e+07	5.75274e+07	2.05093e+07	2.2414e+07	8.66105e+07	8.07977e+07	2.59626e+07	3.71531e+07	2.80695e+07	3.12142e+07	3.69827e+07	3.89744e+07	7.19403e+07	5.10248e+07	3.14247e+07	2.43849e+07	5.05915e+07	6.6643e+07	6.14976e+07	5.49165e+07	4.49035e+07	5.40859e+07	4.63702e+07	4.74913e+07	3.4963e+07	2.93732e+07	5.43865e+07	4.4219e+07	4.37468e+07	3.35868e+07	5.19714e+07	5.09825e+07	4.51181e+07	3.36348e+07	6.1111e+07	5.3119e+07	3.55938e+07	2.54265e+07
N-Acetyl-aspartic acid	C6 H9 N O5	175.049	4.81	193.083	No results	No results	Full match	Organic acids and derivatives	Carboxylic acids and derivatives	Amino acids, peptides, and analogues	Aspartic acid and derivatives	229997	254787	1.39328e+06	1.34923e+06	221963	206150	1.3154e+06	1.24929e+06	178995	287343	302016	334495	349328	312633	312234	275516	279783	267087	183336	259301	231464	188307	168569	211285	193160	247387	175056	217765	186651	221567	255545	274875	192903	188961	291040	299545	214783	266784
PC (14:0e/5:0)	C27 H56 N O7 P	537.38	10.491	538.387	No results	Full match	No results	Lipids and lipid-like molecules	Glycerophospholipids	Glycerophosphocholines	Phosphocholines	5.42083e+07	4.61206e+07	3.4446e+07	4.33295e+07	6.05947e+07	4.83032e+07	2.80511e+07	3.42166e+07	3.29158e+07	3.22128e+07	4.80015e+07	3.68981e+07	5.5332e+07	7.37173e+07	5.22255e+07	5.1789e+07	5.27213e+07	4.76435e+07	5.66624e+07	8.70668e+07	2.84382e+07	2.98129e+07	1.07868e+08	1.1459e+08	7.70745e+07	7.82071e+07	1.04009e+08	1.01935e+08	7.93785e+07	9.05746e+07	9.41773e+07	9.14844e+07	6.24551e+07	6.68965e+07	4.56157e+07	5.34114e+07	4.44621e+07	4.78298e+07
N-(6-methoxypyridin-3-yl)thiophene-2-carboxamide	C11 H10 N2 O2 S	234.049	1.27	235.056	Invalid mass	No results	No results					2.0644e+07	2.38978e+07	8.54221e+06	9.82113e+06	2.72663e+07	1.9438e+07	1.30385e+07	1.41413e+07	1.56917e+07	1.86792e+07	2.81141e+07	2.95007e+07	2.00193e+07	2.14241e+07	1.19999e+07	1.06562e+07	1.09804e+07	1.12983e+07	1.22447e+07	1.0614e+07	2.0809e+07	2.17558e+07	1.20212e+07	1.31438e+07	2.00038e+07	1.6434e+07	1.08761e+07	1.35971e+07	1.24373e+07	1.38662e+07	1.7727e+07	1.65289e+07	1.6095e+07	1.6623e+07	2.73446e+07	2.95757e+07	1.26005e+07	1.42722e+07
2-((Dimethylamino)methyl)phenol	C9 H13 N O	169.111	5.543	170.118	Invalid mass	No results	No results					1.32766e+06	3.53718e+06	2.85091e+06	2.63051e+06	2.79927e+06	2.76792e+06	2.70821e+06	3.04633e+06	3.04005e+06	3.91653e+06	3.19262e+06	3.14138e+06	3.28354e+06	3.04549e+06	2.73816e+06	2.41379e+06	2.524e+06	2.58962e+06	1.75528e+06	2.39518e+06	3.09284e+06	3.02797e+06	2.3626e+06	2.80787e+06	2.73143e+06	2.98202e+06	2.11773e+06	2.21626e+06	2.20131e+06	2.49487e+06	3.27166e+06	3.72342e+06	2.18504e+06	2.36762e+06	3.62644e+06	3.54475e+06	2.48159e+06	2.67859e+06
3-(5-phenyl-1,3-oxazol-2-yl)-4-(trifluoromethyl)pyridine	C15 H9 F3 N2 O	290.062	1.557	291.07	Invalid mass	No results	No results					7.91756e+06	8.31446e+06	1.46252e+08	1.42557e+08	1.33235e+06	8.14835e+06	1.57861e+07	1.77158e+07	1.57183e+07	1.5337e+07	2.08198e+07	2.27677e+07	1.20084e+08	1.25894e+07	1.19124e+07	8.95168e+07	1.72916e+07	1.53088e+08	8.69455e+06	7.95845e+07	9.75507e+06	9.74076e+06	2.90393e+07	2.78766e+07	3.28257e+07	3.36041e+07	1.76078e+08	2.32364e+07	8.48874e+06	8.80988e+06	2.91218e+07	2.95338e+07	1.52281e+07	1.71161e+07	4.89398e+07	3.98365e+07	4.47726e+07	4.84407e+07
Bicyclo prostaglandin E2	C20 H30 O4	334.212	7.814	335.219	Invalid mass	Invalid mass	No results	Lipids and lipid-like molecules	Fatty Acyls	Eicosanoids	Prostaglandins and related compounds	9.50061e+06	7.00915e+06	1.88925e+06	1.99683e+06	1.42626e+07	9.6505e+06	2.46342e+06	3.51064e+06	1.28406e+06	1.08077e+06	1.70751e+06	1.55105e+06	1.92015e+06	1.80349e+06	1.42503e+06	1.29078e+06	1.72267e+06	1.5624e+06	1.20243e+06	1.2668e+06	1.2887e+06	1.58369e+06	4.07861e+06	1.2962e+07	1.51849e+06	2.89063e+06	8.16669e+06	8.16619e+06	5.2591e+06	5.3148e+06	3.40684e+06	1.72293e+06	4.91927e+06	5.78108e+06	1.87507e+06	2.84596e+06	2.06165e+06	1.38025e+06
Methionine sulfoxide	C5 H11 N O3 S	165.046	1.387	166.053	No results	No results	Full match	Organic acids and derivatives	Carboxylic acids and derivatives	Amino acids, peptides, and analogues	Alpha amino acids	6.55074e+06	5.98987e+06	9.41608e+06	8.85898e+06	1.48508e+07	1.06302e+07	8.40969e+06	1.06891e+07	8.51671e+06	1.10242e+07	8.9728e+06	9.09906e+06	8.54137e+06	6.51187e+06	4.8478e+06	4.71635e+06	5.22086e+06	4.93256e+06	4.70909e+06	6.20902e+06	5.60502e+06	5.89264e+06	6.86999e+06	7.29437e+06	9.01561e+06	9.43454e+06	6.52221e+06	7.93383e+06	7.36844e+06	6.04249e+06	7.18218e+06	5.86585e+06	5.96044e+06	5.22761e+06	7.9294e+06	6.80373e+06	7.76829e+06	7.04509e+06
ACar 18:1	C25 H48 N O4	425.35	7.89	426.358	No results	Invalid mass	No results	Lipids and lipid-like molecules	Fatty Acyls	Fatty acid esters	Acyl carnitines	1.33879e+08	1.53047e+08	1.45127e+08	1.50592e+08	8.53551e+07	7.48251e+07	1.80419e+08	1.76099e+08	2.0028e+08	1.92712e+08	2.05453e+08	2.10744e+08	7.96224e+07	6.99793e+07	6.54469e+07	5.65901e+07	3.67051e+07	3.50504e+07	8.88122e+07	9.51509e+07	7.54228e+07	7.67994e+07	8.34864e+07	9.50831e+07	3.88188e+07	3.43027e+07	7.10296e+07	7.33783e+07	1.69293e+08	1.73816e+08	6.93557e+07	6.58762e+07	9.9487e+07	1.05099e+08	3.6961e+07	3.68492e+07	1.13766e+08	1.20113e+08
p-Hydroxybenzaldehyde	C7 H6 O2	122.037	2.609	123.044	No results	No results	Full match	Organic oxygen compounds	Organooxygen compounds	Carbonyl compounds	Hydroxybenzaldehydes	5.98116e+07	6.67129e+07	3.07092e+07	3.0715e+07	1.08088e+08	8.9052e+07	3.58115e+07	4.04163e+07	2.96661e+07	3.18732e+07	2.87348e+07	2.70928e+07	3.19071e+07	2.90752e+07	2.57848e+07	1.87389e+07	1.99761e+07	1.86729e+07	1.97127e+07	2.05824e+07	1.76433e+07	1.78005e+07	2.71336e+07	2.85526e+07	2.8057e+07	2.83547e+07	2.07164e+07	2.35881e+07	1.72987e+07	1.71698e+07	2.55746e+07	2.42546e+07	2.05851e+07	2.01531e+07	2.91288e+07	3.20264e+07	1.99168e+07	1.94347e+07
alpha-Farnesene	C15 H24	204.187	7.805	205.195	No results	No results	Full match	Lipids and lipid-like molecules	Prenol lipids	Sesquiterpenoids	Sesquiterpenoids	123452	174978	1.91917e+06	276592	197085	106396	1.82467e+06	2.23293e+06	103298	100223	167329	126861	159401	125261	128525	94241.7	2.67686e+06	926087	124164	122729	132907	162369	4.70917e+06	5.01252e+06	1.57196e+06	2.42621e+06	6.64589e+06	6.97885e+06	8.90794e+06	9.90514e+06	2.83027e+06	2.2511e+06	1.33702e+07	1.39897e+07	242050	285269	2.60756e+06	2.8162e+06
Estriol	C18 H24 O3	288.171	7.261	289.178	Invalid mass	No results	No results	Lipids and lipid-like molecules	Steroids and steroid derivatives	Estrane steroids	Estrogens and derivatives	971333	875641	900123	828699	950651	899421	1.62598e+06	932315	894207	1.10022e+06	1.0882e+06	1.22937e+06	704983	737066	646934	595239	674662	813332	629622	785936	1.11871e+06	977202	3.91364e+06	3.71475e+06	766902	705804	1.8529e+06	1.84549e+06	2.49739e+06	2.51529e+06	1.09296e+06	1.01332e+06	2.07183e+06	2.42996e+06	1.49027e+06	1.27938e+06	2.19237e+06	950661
8-Aminooctanoic acid	C8 H17 N O2	159.126	1.37	160.133	No results	No results	Full match	Organic acids and derivatives	Carboxylic acids and derivatives	Amino acids, peptides, and analogues	Alpha amino acids and derivatives	3.88753e+06	4.22776e+06	3.90783e+06	3.87482e+06	3.497e+06	3.85623e+06	3.62146e+06	4.72073e+06	1.42544e+07	1.5217e+07	7.02013e+06	7.6706e+06	2.21287e+07	1.71148e+07	4.5445e+06	3.67016e+06	9.88211e+06	1.03464e+07	1.24024e+07	1.42659e+07	5.60839e+06	5.56362e+06	1.86753e+07	1.97354e+07	5.12895e+07	4.70462e+07	7.35303e+06	9.17083e+06	1.30354e+07	1.46867e+07	7.40898e+07	6.6533e+07	2.2621e+07	2.2118e+07	1.82108e+07	1.93523e+07	3.07795e+06	3.12103e+06
6 β-Hydroxycortisol	C21 H30 O6	360.197	8.414	361.204	Invalid mass	Invalid mass	No results	Lipids and lipid-like molecules	Steroids and steroid derivatives	Hydroxysteroids	21-hydroxysteroids	1.41599e+06	1.18707e+06	928378	1.17651e+06	826671	1.03653e+06	1.85385e+06	1.49085e+06	1.31062e+06	1.15203e+06	3.49193e+06	4.69655e+06	3.94658e+06	3.6381e+06	1.25579e+06	1.41087e+06	5.91915e+06	6.39538e+06	2.08668e+06	2.29452e+06	3.92756e+06	4.12506e+06	4.83129e+06	5.97974e+06	3.85194e+06	4.8499e+06	1.82634e+06	1.68497e+06	3.85762e+06	4.21487e+06	2.37674e+06	2.52317e+06	1.34494e+06	1.49079e+06	1.97387e+06	2.53262e+06	2.32324e+06	2.34176e+06
(12Z)-9,10,11-trihydroxyoctadec-12-enoic acid	C18 H34 O5	352.224	6.345	353.231	Invalid mass	No results	No match					9.45666e+06	1.02714e+07	6.26544e+07	6.67554e+07	7.00724e+06	1.56339e+07	7.6383e+07	7.77922e+07	7.8369e+07	8.72229e+07	7.75445e+07	8.31919e+07	4.41336e+07	3.99322e+07	4.86714e+07	4.12231e+07	5.09512e+07	4.38284e+07	1.81555e+07	1.03171e+07	1.81821e+07	1.73369e+07	2.63452e+07	2.64985e+07	3.16051e+07	5.34589e+07	2.70231e+07	2.63944e+07	2.35262e+07	2.31843e+07	2.87404e+07	3.05571e+07	1.79422e+07	1.94296e+07	2.58836e+07	2.96358e+07	4.34797e+07	4.45359e+07
12-Oxo phytodienoic acid	C18 H28 O3	292.201	7.705	293.209	Invalid mass	Invalid mass	No results	Lipids and lipid-like molecules	Fatty Acyls	Eicosanoids	Prostaglandins and related compounds	1.96892e+07	2.06948e+07	4.36025e+07	3.38867e+07	3.36222e+07	2.3575e+07	3.74247e+07	4.13501e+07	2.03889e+07	1.96091e+07	4.66823e+06	1.65151e+07	1.92887e+07	1.56851e+07	1.5476e+07	1.78454e+07	1.39392e+07	1.48937e+07	1.86159e+07	2.03555e+07	1.17731e+07	1.13537e+07	1.93676e+07	2.13262e+07	1.90366e+07	1.19739e+07	4.61094e+07	2.83229e+07	2.65233e+07	4.66513e+07	2.71514e+07	2.19461e+07	9.53828e+07	9.77307e+07	1.64597e+07	2.30302e+07	2.15687e+07	1.87998e+07
PC (17:0/17:1)	C42 H82 N O8 P	759.577	11.682	760.584	No results	Full match	No results	Lipids and lipid-like molecules	Glycerophospholipids	Glycerophosphocholines	Phosphocholines	8.42576e+09	7.50017e+09	8.04305e+09	3.2111e+09	3.52307e+09	3.96166e+09	5.39465e+09	7.65194e+09	6.83841e+09	9.96125e+09	1.07184e+10	9.56979e+09	8.26218e+09	9.82268e+08	5.78562e+09	1.29031e+10	1.20313e+10	1.45546e+10	7.7585e+09	4.821e+09	1.20128e+10	1.24962e+10	8.7862e+09	6.68012e+09	1.01395e+10	7.23378e+09	6.2921e+09	7.87024e+09	5.89553e+09	5.57232e+09	1.11941e+10	9.52791e+09	7.20191e+09	7.07415e+09	8.4816e+09	6.59623e+09	5.10417e+09	4.67881e+09
2-[3-methyl-2-(methylimino)-4-oxo-1,3-thiazolan-5-yl]acetic acid	C7 H10 N2 O3 S	224.027	1.304	225.034	Invalid mass	No results	No results					3.43009e+07	3.92546e+07	2.55594e+07	2.86583e+07	4.25789e+07	3.64e+07	3.68484e+07	3.56921e+07	4.37896e+07	4.53624e+07	4.51744e+07	4.63397e+07	3.88423e+07	3.39523e+07	3.38367e+07	2.74012e+07	3.58137e+07	3.68387e+07	2.00406e+07	2.17086e+07	1.57948e+07	1.77968e+07	6.8062e+07	6.75992e+07	1.04656e+08	1.09029e+08	8.0725e+07	8.82415e+07	3.14028e+07	3.32269e+07	6.39923e+07	6.22708e+07	5.95395e+07	5.37818e+07	1.15028e+08	1.23719e+08	6.36725e+07	7.84851e+06
1,3-Dihydro-1,3,3-trimethyl-2H-indol-2-ylidene acetaldehyde	C13 H15 N O	201.115	6.233	202.123	Full match	No results	No results					8.38082e+06	9.12713e+06	8.20187e+06	8.77005e+06	6.2386e+06	3.98172e+06	9.52503e+06	1.0277e+07	7.26348e+06	6.91664e+06	1.05443e+07	9.71358e+06	1.14497e+07	9.34646e+06	1.13068e+07	9.8595e+06	6.59096e+06	6.5211e+06	7.81215e+06	9.07984e+06	5.70967e+06	6.39052e+06	5.10798e+06	5.61815e+06	4.4313e+06	4.21791e+06	4.44988e+06	4.53294e+06	7.6899e+06	8.02964e+06	7.02833e+06	6.56383e+06	5.54e+06	5.92392e+06	5.1969e+06	5.7456e+06	6.58089e+06	6.50916e+06
Tetranor-12R-HETE	C16 H26 O3	248.177	7.413	249.185	Invalid mass	No results	No results	Lipids and lipid-like molecules	Fatty Acyls	Fatty acids and conjugates	Long-chain fatty acids	2.82228e+06	6.68619e+06	4.90096e+06	5.18325e+06	6.05161e+06	4.55877e+06	5.76205e+06	5.80892e+06	4.77848e+06	4.77596e+06	5.54096e+06	5.43413e+06	5.51218e+06	5.88392e+06	2.59781e+06	4.62103e+06	4.82235e+06	4.58288e+06	3.40478e+06	3.27555e+06	5.04276e+06	4.66999e+06	1.39499e+07	3.84292e+06	8.54952e+06	7.23712e+06	2.30002e+07	1.61344e+07	3.52795e+07	3.33684e+07	7.30566e+06	7.46356e+06	5.32424e+07	6.18202e+07	5.75197e+06	5.37255e+06	6.70152e+06	7.77348e+06
D-(+)-Maltose	C12 H22 O11	364.098	1.326	365.105	Invalid mass	Invalid mass	No results	Organic oxygen compounds	Organooxygen compounds	Carbohydrates and carbohydrate conjugates	O-glycosyl compounds	1.38448e+08	1.56158e+08	7.72573e+07	6.55058e+07	8.80076e+07	7.87027e+07	4.29469e+07	4.50419e+07	8.96365e+07	9.76645e+07	2.85924e+07	3.47296e+07	1.25251e+07	1.24375e+07	5.90491e+06	5.5374e+06	1.72487e+06	1.69476e+06	4.94153e+06	6.66015e+06	1.49748e+06	1.45382e+06	1.76196e+07	1.39117e+07	1.11585e+07	9.07442e+06	4.60087e+06	3.04114e+06	3.48931e+06	4.27888e+06	4.4544e+06	4.1819e+06	2.18392e+06	2.166e+06	7.70334e+06	4.38338e+06	2.9592e+06	2.63278e+06
PC (18:4e/6:0)	C32 H58 N O7 P	599.394	10.392	600.402	No results	Full match	No results	Lipids and lipid-like molecules	Glycerophospholipids	Glycerophosphocholines	Phosphocholines	5.04782e+06	4.68346e+06	7.15027e+06	9.32514e+06	6.83021e+06	7.20102e+06	6.50837e+06	6.2238e+06	5.09634e+06	5.74743e+06	3.18857e+06	4.46399e+06	5.71876e+06	5.10912e+06	4.57557e+06	3.80217e+06	1.44236e+06	1.22833e+06	3.18288e+06	3.60254e+06	1.52398e+06	2.06037e+06	1.7457e+06	2.81749e+06	2.58648e+06	2.13946e+06	1.68551e+06	2.04906e+06	4.32939e+06	3.69699e+06	2.1934e+06	1.13089e+06	1.40126e+06	1.2925e+06	964693	1.28349e+06	5.86499e+06	3.10436e+06
2-{[methyl(2,3,4,5,6-pentahydroxyhexyl)amino]methylidene}malononitrile	C11 H17 N3 O5	288.146	7.563	289.154	Invalid mass	No results	No results					4.75058e+06	1.49165e+07	3.73612e+06	6.94165e+06	3.91662e+06	3.17368e+06	4.05838e+06	4.84356e+06	4.70737e+06	3.51523e+06	5.31471e+06	4.86059e+06	5.46246e+06	1.01171e+07	4.29554e+06	7.31221e+06	3.35307e+06	6.41324e+06	3.16128e+06	6.32753e+06	3.33909e+06	5.09609e+06	2.36988e+07	3.54272e+07	5.82472e+06	5.85087e+06	4.38878e+06	4.2229e+06	3.21957e+06	4.06069e+06	4.64806e+06	5.43926e+06	3.42288e+06	1.0677e+07	4.94262e+06	6.6423e+06	4.24528e+06	6.63589e+06
TKK	C16 H33 N5 O5	375.252	6.397	376.26	Invalid mass	No results	No results					1.86252e+09	2.18975e+09	1.66136e+09	1.64835e+09	2.02076e+09	2.13125e+09	1.66866e+09	1.93331e+09	1.8356e+09	1.88516e+09	2.37851e+09	2.32185e+09	2.25089e+09	2.05863e+09	1.7781e+09	1.59813e+09	2.24426e+09	2.1115e+09	1.41594e+09	1.54098e+09	1.91264e+09	1.87441e+09	2.12482e+09	2.26102e+09	1.90102e+09	1.97334e+09	1.97006e+09	1.81139e+09	1.64291e+09	1.66087e+09	1.85456e+09	1.85352e+09	1.8264e+09	2.01725e+09	4.57157e+09	4.83467e+09	1.71507e+09	1.75017e+09
1-[4-hydroxy-3-(3-methylbut-2-en-1-yl)phenyl]ethan-1-one	C13 H16 O2	204.115	8.201	205.122	Full match	Partial match	No results					1.19208e+06	1.1977e+06	3.28221e+06	4.14543e+06	584699	633576	4.36872e+06	5.17609e+06	7.86306e+06	8.94199e+06	5.836e+06	7.16756e+06	3.1258e+06	2.62151e+06	3.91564e+06	2.8806e+06	2.93099e+06	3.438e+06	2.90258e+06	2.97481e+06	2.66993e+06	1.99027e+06	2.23416e+06	3.10867e+06	2.47266e+06	1.89544e+06	1.34166e+06	1.67818e+06	1.77862e+06	1.71477e+06	1.98544e+06	3.10338e+06	944172	1.18102e+06	2.38839e+06	2.81639e+06	4.48952e+06	4.41524e+06
Histidine	C6 H9 N3 O2	138.043	1.383	156.077	No results	Invalid mass	No match	Organic acids and derivatives	Carboxylic acids and derivatives	Amino acids, peptides, and analogues	Histidine and derivatives	3.93317e+07	6.19021e+07	5.2263e+06	4.19088e+07	8.38615e+07	3.77643e+07	5.8518e+06	4.55096e+07	5.49226e+06	5.82651e+06	4.54896e+07	3.43823e+07	8.56991e+06	3.07016e+07	2.86684e+07	2.95006e+07	2.23839e+07	4.45518e+06	2.58291e+07	4.01936e+07	4.33567e+06	2.68492e+07	4.98075e+06	5.74564e+06	5.43101e+06	5.83648e+06	4.75786e+06	7.20923e+06	7.1484e+06	5.00607e+06	1.69753e+07	1.63821e+07	3.68419e+06	1.5048e+07	4.44511e+06	4.17683e+06	5.43207e+06	1.52724e+07
Valeryl fentanyl-d5	C24 H27 [2]H5 N2 O	369.288	6.853	370.295	Invalid mass	Invalid mass	No results					8.47601e+07	9.70419e+07	3.37226e+07	3.60923e+07	4.30535e+07	3.70361e+07	3.38606e+07	3.80766e+07	1.3285e+08	1.47371e+08	7.7543e+07	8.57532e+07	1.87718e+07	1.74628e+07	2.25549e+07	2.01051e+07	9.86124e+06	8.93104e+06	1.83086e+07	1.83607e+07	2.16489e+07	2.51053e+07	2.90397e+07	3.06004e+07	1.38497e+07	1.33121e+07	2.65719e+07	2.43278e+07	6.1408e+07	5.62022e+07	2.48219e+07	2.61576e+07	6.26172e+07	7.73864e+07	9.1978e+06	8.19383e+06	4.71224e+07	4.504e+07
2-Phenylacetamide	C8 H9 N O	135.069	5.219	118.065	No results	Full match	No results	Benzenoids	Benzene and substituted derivatives	Phenylacetamides	Phenylacetamides	6.35747e+08	6.59811e+08	4.94172e+08	4.89419e+08	9.65734e+08	8.12121e+08	4.59489e+08	5.22963e+08	4.63066e+08	4.97005e+08	1.73936e+08	1.59979e+08	8.36547e+08	7.35496e+08	7.21304e+08	5.08817e+08	2.67857e+08	2.61071e+08	3.87629e+08	4.04126e+08	1.14569e+08	1.16168e+08	2.69473e+08	3.37106e+08	3.11956e+08	3.12554e+08	2.30769e+08	2.37344e+08	1.52487e+08	1.54994e+08	3.52613e+08	3.50831e+08	1.47978e+08	1.58049e+08	2.04706e+08	2.17875e+08	1.59282e+08	1.59151e+08
4-[(dimethylamino)methylene]-5-phenyl-2,4-dihydro-3H-pyrazol-3-one	C12 H13 N3 O	215.106	5.452	216.113	Full match	No results	No results					2.00725e+07	2.10231e+07	958086	887996	3.89562e+06	3.78487e+06	856701	977358	1.11601e+06	1.25865e+06	696565	723106	752246	604526	577025	522015	558164	544264	743046	836123	422770	397729	536640	614072	742779	700146	546714	491345	488699	455952	630284	577000	453677	496045	528806	506127	542459	519532
Coproporphyrin III tetramethyl ester	C40 H46 N4 O8	710.335	8.186	711.343	No results	Invalid mass	No results	Organoheterocyclic compounds	Tetrapyrroles and derivatives	Porphyrins	Porphyrins	173822	198612	212206	229003	176782	181631	285067	268150	356683	361262	324867	373050	270184	303231	280826	229467	272570	249549	706118	554468	192585	200631	279407	327454	318829	234213	226053	232744	224891	245679	273143	246313	240346	259146	1.45739e+06	1.26193e+06	251274	282210
1,2-dihydroxyheptadec-16-yn-4-yl acetate	C19 H34 O4	343.272	6.64	344.279	Invalid mass	Invalid mass	No results					4.59605e+07	5.07326e+07	2.97195e+07	2.82813e+07	3.05079e+07	2.28494e+07	2.78022e+07	3.19725e+07	4.19144e+07	4.20298e+07	3.93474e+07	3.92448e+07	1.17716e+07	1.14012e+07	1.05865e+07	8.56727e+06	3.82594e+06	3.89486e+06	1.09351e+07	1.14668e+07	1.26553e+07	1.3e+07	8.79668e+06	1.05073e+07	6.16645e+06	6.307e+06	1.00337e+07	1.01595e+07	2.40475e+07	2.56181e+07	8.38561e+06	9.62455e+06	1.95758e+07	2.30632e+07	4.70472e+06	4.62145e+06	1.9335e+07	1.76262e+07
6-Methylquinoline	C10 H9 N	143.074	5.216	144.081	Full match	Not the top hit	No results	Organoheterocyclic compounds	Quinolines and derivatives	Not available	Quinolines and derivatives	3.90239e+08	3.99924e+08	3.01422e+08	2.98715e+08	5.93124e+08	5.03329e+08	2.74433e+08	3.14207e+08	2.83075e+08	3.07138e+08	9.25889e+07	9.36687e+07	5.09179e+08	4.39044e+08	4.49231e+08	3.05353e+08	1.591e+08	1.5851e+08	2.39902e+08	2.49296e+08	6.66685e+07	6.83223e+07	2.01945e+08	2.06105e+08	1.89953e+08	1.93142e+08	1.45592e+08	1.43142e+08	8.9413e+07	9.38249e+07	2.19409e+08	2.14566e+08	9.08683e+07	9.57394e+07	1.26197e+08	1.33491e+08	1.00449e+08	1.00135e+08
5-OxoETE	C20 H30 O3	318.219	6.562	319.226	Full match	Partial match	No results	Lipids and lipid-like molecules	Fatty Acyls	Fatty acids and conjugates	Long-chain fatty acids	1.11816e+06	928536	1.86899e+06	2.31318e+06	1.16084e+06	1.16217e+06	2.14047e+06	2.46283e+06	2.4506e+06	2.00184e+06	2.95584e+07	3.25914e+07	2.47441e+06	2.22667e+06	2.66925e+06	1.94578e+06	2.07269e+06	2.74483e+06	1.25532e+06	1.55945e+06	2.20541e+06	1.74231e+06	3.28042e+07	3.46233e+07	2.23947e+06	2.37815e+06	1.70454e+06	1.63554e+06	1.37938e+06	1.32472e+06	2.06739e+06	1.67345e+06	1.74398e+06	1.81832e+06	3.17454e+06	2.77304e+06	1.96102e+06	2.20588e+06
L-(+)-Citrulline	C6 H13 N3 O3	197.077	1.338	220.067	Invalid mass	Invalid mass	No results	Organic acids and derivatives	Carboxylic acids and derivatives	Amino acids, peptides, and analogues	Alpha amino acids	8.27391e+07	1.05198e+08	4.48441e+07	4.75316e+07	1.66251e+08	1.40494e+08	6.04606e+07	6.79662e+07	6.03316e+07	7.20247e+07	7.78427e+07	7.54811e+07	1.26864e+08	1.05869e+08	6.47022e+07	5.28585e+07	1.06811e+08	1.24556e+08	1.29167e+08	1.19362e+08	9.55274e+07	1.08774e+08	1.05602e+08	8.55427e+07	7.09281e+07	7.20495e+07	1.02991e+08	9.69324e+07	8.11263e+07	7.09787e+07	1.138e+08	1.18156e+08	8.5531e+07	7.03193e+07	1.16449e+08	1.21288e+08	6.53534e+07	5.34755e+07
ACar 17:1	C24 H46 N O4	411.335	7.608	412.342	No results	Invalid mass	No results	Lipids and lipid-like molecules	Fatty Acyls	Fatty acid esters	Acyl carnitines	6.90644e+06	6.74627e+06	3.36991e+06	4.26203e+06	4.417e+06	4.64023e+06	5.57718e+06	6.38509e+06	7.0369e+06	6.05937e+06	6.41083e+06	6.33956e+06	2.67175e+06	3.13927e+06	1.99715e+06	2.03003e+06	915688	1.18915e+06	3.76192e+06	4.5178e+06	4.48163e+06	2.91386e+06	3.41862e+06	3.69222e+06	1.51288e+06	1.31185e+06	2.79801e+06	2.95473e+06	7.96946e+06	6.18128e+06	2.36387e+06	1.81054e+06	3.67028e+06	3.79354e+06	1.4491e+06	2.06822e+06	3.14947e+06	3.33297e+06
Tiglic acid	C5 H8 O2	100.052	1.378	101.06	No results	No results	Full match	Lipids and lipid-like molecules	Fatty Acyls	Fatty acids and conjugates	Methyl-branched fatty acids	7.47306e+07	9.42701e+07	2.75336e+07	2.69139e+07	4.31082e+07	3.55264e+07	2.82347e+07	3.43309e+07	1.0269e+07	1.09705e+07	1.83959e+07	2.11319e+07	1.05963e+07	1.20924e+07	1.18764e+07	9.69983e+06	1.09446e+07	1.0796e+07	6.71207e+06	7.38361e+06	1.87157e+07	1.95947e+07	3.45706e+07	3.71287e+07	2.13472e+07	1.97467e+07	1.8143e+07	1.55088e+07	1.17861e+07	1.0697e+07	1.64272e+07	1.51396e+07	1.68275e+07	1.67139e+07	1.49924e+08	1.53969e+08	3.20729e+07	2.53434e+07
Methyl palmitate	C17 H34 O2	287.282	6.533	288.29	Invalid mass	Invalid mass	No results	Lipids and lipid-like molecules	Fatty Acyls	Fatty acid esters	Fatty acid methyl esters	3.00446e+08	3.20522e+08	2.33826e+08	2.48325e+08	2.64055e+08	2.26293e+08	2.53388e+08	2.69859e+08	2.74285e+08	2.71311e+08	3.24816e+08	3.23839e+08	3.11353e+08	3.06334e+08	2.52781e+08	2.29486e+08	3.12471e+08	2.97053e+08	1.99733e+08	2.06976e+08	2.37284e+08	2.37803e+08	2.61269e+08	3.14397e+08	3.09789e+08	2.96276e+08	2.62742e+08	2.60454e+08	2.22165e+08	2.21844e+08	3.1024e+08	3.22301e+08	2.44434e+08	2.57734e+08	3.89756e+08	4.25085e+08	2.65863e+08	2.64426e+08
PC (16:0e/14:0)	C38 H78 N O7 P	691.552	9.884	692.559	No results	Full match	No results	Lipids and lipid-like molecules	Glycerophospholipids	Glycerophosphocholines	Phosphocholines	1.25465e+08	1.20357e+08	1.09228e+08	6.72989e+07	8.78541e+07	1.22637e+08	9.30857e+07	6.38014e+07	4.39504e+07	4.21144e+07	2.79259e+07	2.59337e+07	2.1356e+07	6.91889e+07	1.32952e+08	1.38166e+08	1.91216e+08	1.65211e+08	1.56867e+08	2.47096e+07	2.27283e+08	2.3293e+08	1.08278e+08	5.8409e+07	5.47304e+07	1.16324e+07	4.00324e+07	5.58838e+07	5.18858e+07	4.05072e+07	6.48933e+07	1.3062e+08	6.7693e+07	3.5481e+07	4.32967e+07	4.67137e+07	3.75714e+07	2.79292e+07
PC (16:0/17:1)	C41 H80 N O8 P	745.562	10.362	746.57	No results	Full match	No results	Lipids and lipid-like molecules	Glycerophospholipids	Glycerophosphocholines	Phosphocholines	1.55468e+09	1.75942e+09	1.25404e+09	4.61345e+08	5.63252e+08	3.8504e+08	2.83015e+08	3.05453e+08	3.35371e+08	2.50479e+08	3.12654e+08	3.46029e+08	3.79068e+08	3.13237e+08	3.05346e+08	4.00339e+08	6.19845e+08	8.75412e+08	1.34242e+09	8.5423e+08	1.40091e+09	1.41483e+09	1.19123e+09	7.50584e+08	9.43891e+08	1.95756e+09	7.11617e+08	3.54372e+08	4.81273e+08	9.15199e+08	9.56103e+08	4.33451e+08	3.21032e+08	7.15274e+08	2.62716e+09	2.40139e+09	1.47529e+09	6.05405e+08
Lysopc 18:2	C26 H50 N O7 P	519.332	9.671	520.34	No results	No results	Full match	Lipids and lipid-like molecules	Glycerophospholipids	Glycerophosphocholines	Phosphocholines	1.0887e+07	1.6719e+07	3.55596e+07	3.018e+07	2.62414e+07	2.84218e+07	6.91257e+07	6.2433e+07	1.68733e+07	1.3604e+07	2.21109e+07	6.74278e+06	2.2458e+07	3.10789e+07	2.49558e+07	2.32593e+07	1.18684e+07	1.25172e+07	2.60626e+07	2.68614e+07	5.3803e+06	8.07391e+06	9.16663e+06	8.27013e+06	6.7359e+06	1.43462e+07	1.14204e+07	7.95031e+06	1.97079e+07	2.32412e+07	1.2304e+07	5.18068e+06	7.4336e+06	9.20159e+06	1.16555e+07	1.35681e+07	1.47868e+07	5.57552e+06
MAG (18:2)	C21 H38 O4	354.276	9.309	355.283	No results	No results	Full match	Lipids and lipid-like molecules	Fatty Acyls	Lineolic acids and derivatives	Lineolic acids and derivatives	4.13228e+06	5.86256e+06	5.81148e+06	2.75717e+06	4.65022e+06	4.34391e+06	1.58913e+06	2.99614e+06	729509	3.64731e+06	5.00502e+06	1.93537e+06	4.91962e+06	7.3606e+06	6.95891e+06	5.57881e+06	7.10473e+06	6.70501e+06	3.44082e+06	4.14895e+06	4.77797e+06	3.86676e+06	4.75273e+06	3.96122e+06	5.82025e+06	3.95099e+06	1.15592e+06	5.7994e+06	3.84409e+06	5.96726e+06	5.94142e+06	1.25235e+06	5.1212e+06	5.4016e+06	2.19206e+07	1.91582e+07	8.85207e+06	6.59198e+06
PC (18:1/18:1)	C44 H84 N O8 P	785.593	10.606	786.6	No results	Full match	No results	Lipids and lipid-like molecules	Glycerophospholipids	Glycerophosphocholines	Phosphocholines	1.23445e+10	1.37026e+10	9.48001e+09	5.4223e+09	1.63263e+10	5.44661e+09	1.24431e+10	1.03996e+10	1.25404e+10	1.00902e+10	6.81564e+09	5.14213e+09	4.10509e+09	5.15083e+09	1.56802e+09	5.33279e+09	4.93197e+09	1.02986e+10	1.36958e+10	1.51981e+10	1.28811e+10	1.7469e+10	1.62911e+10	1.26298e+10	1.06304e+10	1.11617e+10	2.18965e+10	1.64706e+10	1.87315e+10	1.69998e+10	5.98077e+09	2.10415e+10	2.01686e+10	1.72575e+10	1.30367e+10	1.3676e+10	1.87573e+10	1.80882e+10
PC (15:0/16:0)	C39 H78 N O8 P	719.546	8.681	720.553	No results	Full match	No results	Lipids and lipid-like molecules	Glycerophospholipids	Glycerophosphocholines	Phosphocholines	2.26611e+08	2.28968e+08	1.90204e+08	1.86223e+08	1.42093e+08	1.91166e+08	1.54896e+08	1.50185e+08	1.19139e+08	1.02714e+08	5.92792e+07	6.64922e+07	6.76346e+07	7.77434e+07	9.05162e+07	1.47249e+08	1.94878e+08	2.82279e+08	2.11565e+08	9.69249e+07	3.66855e+08	3.19138e+08	1.28787e+08	1.295e+08	1.49636e+08	1.74893e+08	1.43553e+08	1.01321e+08	8.209e+07	1.33958e+08	2.25054e+08	2.32455e+08	1.45568e+08	1.55873e+08	2.49632e+08	2.09901e+08	1.68051e+08	1.26278e+08
PC (19:1/20:4)	C47 H84 N O8 P	821.587	9.524	822.595	No results	Invalid mass	No results	Lipids and lipid-like molecules	Glycerophospholipids	Glycerophosphocholines	Phosphocholines	1.13459e+07	1.14981e+07	8.87358e+06	8.40646e+06	3.12178e+06	6.13656e+06	3.10196e+06	3.0813e+06	4.90387e+06	3.06757e+06	3.97194e+06	4.41293e+06	3.25666e+06	6.7414e+06	6.58664e+06	3.39442e+06	4.29578e+06	4.1419e+06	5.11703e+06	7.40016e+06	6.35541e+06	5.38309e+06	6.06287e+06	9.0969e+06	8.75058e+06	7.25246e+06	1.01675e+07	1.57955e+07	1.01061e+07	7.2792e+06	8.64745e+06	6.34422e+06	6.2252e+06	7.33392e+06	1.23357e+07	2.12574e+07	6.34043e+06	4.79823e+06
PC (22:6e/2:0)	C32 H54 N O7 P	595.364	9.547	596.371	No results	Full match	No results	Lipids and lipid-like molecules	Glycerophospholipids	Glycerophosphocholines	Phosphocholines	4.11496e+06	4.69011e+06	7.51582e+06	6.40452e+06	8.78963e+06	2.34669e+07	5.42502e+06	4.8563e+06	1.41439e+06	2.48374e+06	2.68657e+06	1.54458e+06	1.7938e+07	2.69895e+07	2.0618e+07	1.62463e+07	8.10805e+06	7.53428e+06	1.62696e+07	1.78371e+07	4.57116e+06	4.77512e+06	8.41446e+06	8.46352e+06	6.34958e+06	5.81106e+06	6.87392e+06	6.67443e+06	1.2546e+07	1.0637e+07	6.92859e+06	6.71558e+06	2.60024e+06	4.0987e+06	2.30087e+06	1.84062e+06	5.82394e+06	5.56365e+06
N-Acetyl-D-tryptophan	C13 H14 N2 O3	246.1	4.826	247.107	No results	No results	Full match	Organic acids and derivatives	Carboxylic acids and derivatives	Amino acids, peptides, and analogues	N-acyl-alpha amino acids	408810	353939	2.49949e+06	1.85263e+06	548801	370121	1.63303e+06	1.50062e+06	531794	1.66354e+06	842236	758293	1.16078e+06	1.08362e+06	1.19691e+06	1.50485e+06	1.59167e+06	1.81228e+06	603964	1.97035e+06	506727	483947	1.44225e+06	1.54416e+06	1.66287e+06	1.58037e+06	773671	643676	365502	497289	1.07568e+06	1.18989e+06	344287	448301	1.05954e+06	1.08252e+06	4.55615e+06	3.97437e+06
Lysopc 18:3	C26 H48 N O7 P	517.318	8.895	518.326	No results	No results	Full match					1.60585e+06	1.30666e+06	2.87476e+06	2.70741e+06	1.21968e+06	7.25865e+06	1.62599e+06	3.1607e+06	1.15107e+06	995283	551337	924662	3.77871e+06	3.31449e+06	3.16809e+06	2.42653e+06	3.20524e+06	2.46516e+06	3.58566e+06	3.98426e+06	1.25055e+06	899967	2.9378e+06	3.84523e+06	7.58034e+06	2.79881e+06	2.47235e+06	3.08668e+06	1.23813e+07	2.41604e+06	3.21303e+06	2.8283e+06	7.57858e+06	3.55795e+06	2.52946e+06	2.98596e+06	1.68321e+06	1.20808e+06
Epoxomicin	C28 H50 N4 O7	554.37	8.965	555.377	No results	No results	Full match	Organic acids and derivatives	Carboxylic acids and derivatives	Amino acids, peptides, and analogues	Oligopeptides	841167	799729	751750	532968	560617	853563	380971	534004	499190	715552	475927	804072	1.48651e+06	1.19635e+06	975445	639294	494107	606914	905021	649285	614264	563682	894746	828179	1.17e+06	799020	859217	844746	615449	893906	950194	1.07894e+06	587790	505208	1.25293e+06	1.23826e+06	816339	761685
PC (17:1/18:2)	C43 H80 N O8 P	1539.12	11.827	770.567	No results	Invalid mass	No results	Lipids and lipid-like molecules	Glycerophospholipids	Glycerophosphocholines	Phosphocholines	6.28512e+06	5.81068e+06	6.66824e+06	4.53384e+06	1.30905e+07	9.76663e+06	9.0583e+06	9.65487e+06	3.93113e+06	3.92942e+06	9.72561e+06	1.2882e+07	8.63805e+06	9.90867e+06	9.75907e+06	1.02545e+07	8.58168e+06	9.13354e+06	6.48832e+06	4.81875e+06	8.14899e+06	8.14782e+06	3.89431e+06	4.63953e+06	1.03875e+07	1.05757e+07	6.58675e+06	4.37305e+06	8.2362e+06	6.68407e+06	3.1892e+06	8.92117e+06	7.25347e+06	9.49553e+06	8.03858e+06	5.4669e+06	5.80454e+06	5.26107e+06
PAF C-16	C26 H54 N O7 P	523.363	5.203	524.371	No results	No results	Full match					1.38734e+06	1.09874e+06	774828	1.2683e+06	1.19973e+06	2.39276e+06	910216	1.88268e+06	1.00952e+06	564850	910055	1.01613e+06	1.30207e+06	1.20125e+06	436042	1.31805e+06	773715	1.13441e+06	1.15673e+06	1.36331e+06	890291	544408	1.17756e+06	1.16036e+06	1.32469e+06	404160	1.00137e+06	739745	712871	937445	1.10644e+06	842386	445915	474207	743206	697614	426834	485772
PC (18:0/18:1)	C44 H86 N O8 P	787.599	10.612	788.606	No results	Invalid mass	No results	Lipids and lipid-like molecules	Glycerophospholipids	Glycerophosphocholines	Phosphocholines	9.26779e+08	8.5981e+08	6.5532e+08	4.36725e+08	8.77835e+08	5.40566e+08	8.27701e+08	6.73078e+08	8.82614e+08	7.78813e+08	2.50742e+08	2.4921e+07	1.45628e+07	2.76657e+08	2.96223e+08	4.44514e+08	2.72476e+08	4.04432e+08	8.57337e+08	1.01872e+09	9.18209e+08	9.61546e+08	7.84114e+08	8.11262e+08	1.20317e+09	6.78694e+08	1.4165e+09	1.38451e+09	1.01188e+09	1.04278e+09	5.35044e+08	6.87319e+08	1.36502e+09	1.43487e+09	6.80633e+08	8.22609e+08	1.51634e+09	1.6218e+09
PC (20:0/18:2)	C46 H88 N O8 P	813.619	10.416	814.628	No results	Invalid mass	No results	Lipids and lipid-like molecules	Glycerophospholipids	Glycerophosphocholines	Phosphocholines	1.75344e+07	4.6836e+07	3.97902e+07	5.3294e+07	3.71921e+07	3.84352e+07	4.37679e+07	2.5778e+07	1.678e+07	2.52973e+07	2.71748e+07	7.28638e+06	2.84424e+06	1.4921e+07	1.5826e+07	7.93496e+06	1.0293e+07	1.70335e+07	1.61451e+07	2.94661e+07	4.26861e+07	6.74173e+07	4.63479e+07	2.86283e+07	2.68127e+07	3.4715e+07	3.1233e+07	8.25504e+07	1.14748e+08	6.58067e+07	7.75203e+07	5.07725e+07	4.69379e+07	2.87746e+07	2.98535e+07	7.68888e+07	9.82422e+07	8.04163e+07
PC (18:1/20:5)	C46 H80 N O8 P	805.55	11.608	806.559	No results	Invalid mass	No results	Lipids and lipid-like molecules	Glycerophospholipids	Glycerophosphocholines	Phosphocholines	1.58705e+07	1.09638e+08	1.11661e+08	8.17908e+07	1.05648e+08	1.40125e+08	1.53956e+08	1.64599e+08	1.31484e+08	1.81794e+08	7.17773e+07	1.37618e+08	1.1621e+08	8.18168e+07	1.30757e+08	1.79391e+08	5.23427e+07	1.93579e+08	8.24406e+07	5.02905e+07	1.61471e+08	1.39618e+08	2.28266e+08	7.3961e+07	1.08611e+08	1.00934e+08	5.00313e+07	1.10812e+08	1.45741e+08	1.07912e+08	2.04687e+08	1.64602e+08	9.38225e+07	8.63493e+07	1.06756e+08	7.13947e+07	6.76712e+07	7.00892e+07
4-Hydroxyisoleucine	C6 H13 N O3	147.09	1.362	130.087	No results	No results	Full match	Organic acids and derivatives	Carboxylic acids and derivatives	Amino acids, peptides, and analogues	Isoleucine and derivatives	3.34351e+07	4.05697e+07	1.07106e+07	1.24416e+07	6.60352e+07	3.00073e+07	1.21829e+07	1.63397e+07	2.14007e+07	1.99252e+07	2.63857e+07	4.27011e+07	2.7053e+07	1.85788e+07	1.61074e+07	1.29622e+07	1.92235e+07	1.03371e+07	8.65116e+06	1.34862e+07	2.11263e+07	2.71163e+07	1.9069e+07	2.46443e+07	3.50034e+07	4.13531e+07	1.78782e+07	1.39679e+07	4.9132e+06	1.04173e+07	1.23838e+07	1.25277e+07	2.81664e+07	2.73575e+07	3.60989e+07	4.44368e+07	1.31545e+07	8.34518e+06
N-Acetylvaline	C7 H13 N O3	159.089	4.739	160.097	No results	No results	Full match	Organic acids and derivatives	Carboxylic acids and derivatives	Amino acids, peptides, and analogues	N-acyl-alpha amino acids	7.84083e+06	7.64446e+06	1.47068e+07	1.02632e+07	1.8904e+07	1.66758e+07	1.35329e+07	1.30015e+07	6.58603e+06	6.13378e+06	8.42289e+06	7.31142e+06	8.65903e+06	1.01773e+07	7.70962e+06	6.38866e+06	2.65571e+06	2.88983e+06	5.48476e+06	5.30621e+06	2.05079e+06	2.04376e+06	1.34054e+06	1.31475e+06	1.96668e+06	2.10517e+06	890598	898008	1.96649e+06	2.47051e+06	1.86532e+06	1.86597e+06	2.29498e+06	2.10953e+06	1.28209e+06	1.29419e+06	281781	218138
SM (d14:0/14:0)	C33 H69 N2 O6 P	620.489	11.717	621.496	No results	Full match	No results	Lipids and lipid-like molecules	Sphingolipids	Phosphosphingolipids	Phosphosphingolipids	7.77236e+06	8.78106e+06	1.00556e+07	5.22911e+06	3.82416e+06	3.04971e+06	6.59039e+06	1.23221e+07	3.15415e+06	3.14557e+06	2.14494e+06	2.2992e+06	3.28187e+06	3.2965e+06	1.98566e+06	2.58649e+06	816868	807454	3.64838e+06	4.42731e+06	617179	654283	577490	599192	689676	674091	531597	534806	529606	587035	712238	632232	552373	592144	709680	540882	540181	505827
2-Furoic acid	C5 H4 O3	112.016	1.464	130.05	No results	No results	Full match	Organoheterocyclic compounds	Furans	Furoic acid and derivatives	Furoic acids	2.15316e+08	2.27888e+08	4.98909e+07	4.8001e+07	2.06095e+08	1.66985e+08	4.39841e+07	1.03896e+08	5.22556e+07	1.08322e+07	4.41205e+07	5.10479e+07	7.43013e+07	7.43263e+07	4.34431e+07	5.33337e+07	8.42018e+06	2.56624e+07	3.66906e+07	6.42252e+06	5.44297e+07	4.035e+07	3.02984e+07	5.57192e+07	5.23093e+07	4.76491e+07	4.66089e+07	9.3904e+07	5.631e+07	4.55895e+07	2.11813e+07	4.94421e+07	5.26406e+07	3.30391e+07	1.0825e+08	1.40735e+08	6.33957e+07	6.24288e+07
Linolelaidic Acid (C18:2N6T)	C18 H32 O2	280.24	11.975	281.247	No results	No results	Full match					662155	491344	650250	933907	1.13659e+06	980772	1.13126e+06	1.25303e+06	1.52478e+06	1.22254e+06	2.49021e+06	1.819e+06	1.58711e+06	1.5299e+06	1.08124e+06	1.02223e+06	983577	935001	852287	927754	1.07497e+06	1.2118e+06	1.17875e+06	987241	925316	1.10473e+06	1.25564e+06	1.0891e+06	857093	1.27025e+06	979204	1.19623e+06	1.52325e+06	1.36804e+06	1.23126e+06	1.16323e+06	1.34839e+06	1.2543e+06
12(S)-HETE	C20 H32 O3	320.234	9.231	321.241	No results	No results	Full match	Lipids and lipid-like molecules	Fatty Acyls	Eicosanoids	Hydroxyeicosatetraenoic acids	1.602e+06	1.50417e+06	1.39225e+06	1.45582e+06	1.48188e+06	1.33945e+06	1.11953e+06	1.43163e+06	1.86329e+06	2.32536e+06	1.88189e+06	1.73705e+06	1.69255e+06	1.94501e+06	1.43193e+06	1.22613e+06	1.57204e+06	1.46109e+06	1.46235e+06	1.59688e+06	1.62713e+06	1.39307e+06	1.85004e+06	2.0991e+06	1.57441e+06	1.44458e+06	1.76119e+06	1.73147e+06	1.84956e+06	2.48359e+06	1.78122e+06	2.08729e+06	2.00476e+06	2.26247e+06	1.44185e+06	2.00173e+06	1.94701e+06	1.90159e+06
LPE 16:1	C21 H42 N O7 P	451.27	8.734	452.277	No results	Full match	No results	Lipids and lipid-like molecules	Glycerophospholipids	Glycerophosphoethanolamines	1-acyl-sn-glycero-3-phosphoethanolamines	1.41227e+07	1.56591e+07	1.76844e+07	1.93068e+07	2.28966e+07	2.79147e+07	1.35152e+07	1.79273e+07	2.73985e+06	4.18891e+06	7.08342e+06	7.86346e+06	2.01205e+07	1.70953e+07	1.1114e+07	7.66269e+06	8.48065e+06	8.01795e+06	1.78383e+07	2.26825e+07	2.9816e+06	3.46464e+06	8.6815e+06	1.01325e+07	8.3177e+06	7.22353e+06	1.15799e+07	1.15987e+07	7.1747e+06	8.10814e+06	1.78716e+07	1.6846e+07	1.05514e+07	1.05192e+07	9.84781e+06	1.39789e+07	8.01872e+06	8.87265e+06
Bilirubin	C33 H36 N4 O6	292.132	5.557	585.271	Invalid mass	Invalid mass	No results	Organoheterocyclic compounds	Tetrapyrroles and derivatives	Bilirubins	Bilirubins	2.39801e+07	2.47505e+07	2.90608e+07	2.70768e+07	4.84576e+07	1.45199e+07	2.82286e+07	3.17642e+07	1.82827e+07	2.02128e+07	2.52744e+07	2.20354e+07	8.31265e+06	6.97374e+06	4.7617e+06	4.38101e+06	2.5118e+06	4.15861e+06	1.69865e+07	2.02042e+07	1.7055e+07	1.5771e+07	2.15301e+07	2.17058e+07	8.51119e+06	7.69148e+06	3.0826e+07	3.12665e+07	1.7862e+07	1.67553e+07	2.09028e+07	2.24353e+07	2.68882e+07	2.55097e+07	7.16275e+06	7.09293e+06	2.98835e+07	3.13413e+07
N1-methyl-5-methoxy-2-({2-[(methylamino)carbonyl]phenyl}thio)benzamide	C17 H18 N2 O3 S	352.085	1.344	353.092	Invalid mass	No results	No results					1.85836e+07	1.94055e+07	814554	606546	1.67429e+06	811036	590470	804295	735507	619158	656138	975413	793737	625131	539406	666918	432384	822143	385069	511099	381921	376073	1.29883e+06	1.29484e+06	936391	914950	415724	717587	437161	414041	1.03442e+06	261473	1.4505e+06	1.09711e+06	4.52422e+06	4.16037e+06	758678	695290
LPC 15:0	C23 H48 N O7 P	481.317	8.812	482.324	No results	Full match	Full match	Lipids and lipid-like molecules	Glycerophospholipids	Glycerophosphocholines	Phosphocholines	8.92154e+07	9.18304e+07	2.18169e+08	2.33245e+08	9.2128e+07	1.00434e+08	1.84107e+08	1.79041e+08	5.33507e+07	6.24905e+07	1.52128e+08	1.47548e+08	3.66358e+08	3.13148e+08	3.53104e+08	2.35791e+08	2.54331e+08	2.42058e+08	3.5663e+08	3.93219e+08	9.20132e+07	9.51528e+07	2.90626e+08	4.04895e+08	2.31223e+08	2.34072e+08	3.51003e+08	3.94204e+08	2.98867e+08	3.77837e+08	2.06414e+08	1.94906e+08	1.8659e+08	1.32107e+08	1.78637e+08	1.88206e+08	1.17079e+08	1.29249e+08
1,3-dipyridin-3-ylpropane-1,3-dione	C13 H10 N2 O2	226.074	5.491	227.081	Full match	Invalid mass	No results					869416	969967	429312	455306	978681	1.06114e+06	391873	463347	652405	792970	2.23337e+06	2.98375e+06	2.75622e+06	2.42855e+06	1.41399e+06	1.0495e+06	1.25268e+06	1.09404e+06	1.88305e+06	1.95165e+06	2.09906e+06	2.37434e+06	4.10212e+06	4.56751e+06	2.91194e+06	3.01763e+06	2.71728e+06	3.02529e+06	1.82358e+06	1.70809e+06	3.04068e+06	3.17814e+06	1.81295e+06	2.09741e+06	1.90341e+06	2.143e+06	7.16213e+06	7.28238e+06
5-Methyluridine	C10 H14 N2 O6	258.086	1.242	259.093	No results	No results	Full match	Nucleosides, nucleotides, and analogues	Pyrimidine nucleosides	Not available	Pyrimidine nucleosides	3.29839e+06	5.72534e+06	3.65299e+06	4.66448e+06	3.81322e+06	3.34254e+06	328669	4.33264e+06	4.07315e+06	6.7444e+06	5.59896e+06	4.70173e+06	6.25456e+06	5.25529e+06	4.99372e+06	3.63703e+06	3.56208e+06	4.55766e+06	4.9969e+06	3.22374e+06	3.0048e+06	4.44479e+06	3.75374e+06	3.69355e+06	4.7871e+06	2.03401e+06	3.72703e+06	4.50815e+06	1.68052e+06	3.80504e+06	4.30028e+06	3.30833e+06	470960	4.00994e+06	5.10826e+06	5.40535e+06	5.29585e+06	4.59152e+06
Gly-Phe	C11 H14 N2 O3	222.1	1.396	223.107	No results	No results	Full match	Organic acids and derivatives	Carboxylic acids and derivatives	Amino acids, peptides, and analogues	Peptides	420388	499005	2.84836e+06	3.58385e+06	584997	472058	1.53264e+06	667933	1.25638e+06	1.67463e+06	697043	1.03339e+06	4.54644e+06	3.91709e+06	1.26845e+07	9.62558e+06	2.82254e+06	3.12629e+06	7.32432e+06	9.88195e+06	286045	450764	1.03759e+06	1.38576e+06	1.2143e+06	554267	1.3929e+06	1.65983e+06	257207	1.70727e+06	1.98169e+06	2.27599e+06	1.25717e+06	687110	1.0444e+06	1.41504e+06	3.4411e+06	3.26963e+06
Dehydroepiandrosterone	C19 H28 O2	288.208	9.302	289.216	No results	No results	Full match	Lipids and lipid-like molecules	Steroids and steroid derivatives	Androstane steroids	Androgens and derivatives	677254	671286	576541	694678	556540	633395	646346	489648	356185	315748	471197	291435	676462	702277	656229	534828	986230	790570	536392	577676	916186	1.11942e+06	1.06622e+06	1.37238e+06	742229	737945	3.26012e+06	2.81032e+06	968019	1.00359e+06	1.3541e+06	1.41084e+06	1.72292e+06	2.43497e+06	698944	777640	2.81428e+06	1.13154e+06
N-Acetylornithine	C7 H14 N2 O3	174.1	1.356	175.108	No results	Full match	Full match	Organic acids and derivatives	Carboxylic acids and derivatives	Amino acids, peptides, and analogues	N-acyl-alpha amino acids	1.17406e+07	1.23035e+07	5.43698e+06	6.04454e+06	4.03116e+06	4.71877e+06	1.23165e+06	4.35314e+06	3.24268e+06	3.1929e+06	2.77175e+07	3.1079e+07	2.05968e+07	2.19994e+07	7.90502e+06	4.96618e+06	1.77539e+07	1.57146e+07	1.33543e+07	1.26199e+07	2.8945e+07	3.08044e+07	3.60954e+07	3.43553e+07	1.99124e+07	1.68377e+07	2.42316e+07	3.33154e+07	1.67815e+07	1.76874e+07	3.29627e+07	2.83845e+07	2.40948e+07	2.54452e+07	2.57184e+07	2.83824e+07	2.58931e+07	2.24851e+07
LPC 16:2	C24 H46 N O7 P	491.302	8.247	492.308	No results	Full match	Full match	Lipids and lipid-like molecules	Glycerophospholipids	Glycerophosphocholines	Phosphocholines	5.39498e+06	8.41459e+06	1.81297e+07	2.59829e+07	1.24793e+07	1.19476e+07	2.31961e+07	2.20002e+07	1.42404e+07	1.37067e+07	1.28493e+07	1.61248e+07	2.99422e+07	2.76501e+07	2.06942e+07	1.72408e+07	2.08626e+07	2.18046e+07	1.58725e+07	1.93758e+07	7.9135e+06	7.52184e+06	1.83804e+07	2.29092e+07	1.51745e+07	1.47949e+07	1.62889e+07	1.45089e+07	1.94455e+07	2.60918e+07	1.54119e+07	1.44171e+07	1.08031e+07	1.23916e+07	2.09142e+07	1.76046e+07	1.10901e+07	1.42069e+07
LPE 17:0	C22 H46 N O7 P	467.302	9.789	468.309	No results	Full match	Full match	Lipids and lipid-like molecules	Glycerophospholipids	Glycerophosphoethanolamines	1-acyl-sn-glycero-3-phosphoethanolamines	6.19014e+06	6.42705e+06	1.16476e+07	6.74975e+06	8.88627e+06	9.5179e+06	6.97455e+06	9.22178e+06	5.26513e+06	5.6148e+06	4.11349e+06	3.50854e+06	4.12309e+06	7.33113e+06	9.37369e+06	7.26368e+06	9.29202e+06	9.01886e+06	7.84237e+06	1.13809e+07	6.20754e+06	7.43046e+06	8.1116e+06	8.92747e+06	7.43983e+06	8.83527e+06	6.09486e+06	5.97338e+06	4.24561e+06	5.06161e+06	5.27791e+06	5.08721e+06	3.66581e+06	4.05225e+06	6.54639e+06	6.73491e+06	7.03685e+06	7.10239e+06
LPC 8:0	C16 H34 N O7 P	383.207	6.218	384.214	No results	Full match	No results	Lipids and lipid-like molecules	Glycerophospholipids	Glycerophosphocholines	Phosphocholines	1.32819e+06	1.43928e+06	3.97461e+06	3.2815e+06	2.00139e+06	1.02795e+06	1.76637e+06	3.26047e+06	412485	484522	704538	621600	739609	733849	816668	646288	746850	524566	483621	512138	454053	470397	506860	481469	486914	545037	451438	465497	441972	411843	567357	517572	351943	398244	527680	576010	541677	503212
Inosine	C10 H12 N4 O5	268.08	3.568	269.087	No results	No results	Full match	Nucleosides, nucleotides, and analogues	Purine nucleosides	Not available	Purine nucleosides	4.76426e+06	4.34732e+06	7.96714e+07	7.42303e+07	6.83581e+06	5.52761e+06	6.5747e+07	8.18716e+07	6.47923e+07	6.1254e+07	8.61822e+07	8.31089e+07	5.95656e+07	4.69621e+07	5.32677e+07	4.63448e+07	6.54033e+07	6.33158e+07	4.0555e+07	3.85375e+07	3.71282e+07	3.87174e+07	5.73794e+07	6.08239e+07	5.50208e+07	5.26371e+07	6.0469e+07	6.18703e+07	2.45159e+07	2.58303e+07	7.1184e+07	6.70864e+07	3.53104e+07	3.45147e+07	5.62514e+07	5.91979e+07	1.11067e+08	1.03719e+08
Pregnenolone	C21 H32 O2	316.24	7.305	317.247	No results	No results	Full match	Lipids and lipid-like molecules	Steroids and steroid derivatives	Pregnane steroids	Gluco/mineralocorticoids, progestogins and derivatives	647996	696563	428424	289248	270140	262047	280678	295488	301305	352660	435291	340659	792517	666861	309615	257840	455618	747988	902182	774783	1.33435e+06	1.04948e+06	8.76474e+06	9.94031e+06	661301	233951	1.46751e+06	1.37339e+06	1.14685e+06	1.24454e+06	8.65815e+06	7.64354e+06	2.7625e+06	1.33462e+06	9.79697e+06	9.69958e+06	9.02559e+06	8.35058e+06
LPE 20:1	C25 H50 N O7 P	507.333	10.376	508.34	No results	Full match	No results	Lipids and lipid-like molecules	Glycerophospholipids	Glycerophosphoethanolamines	1-acyl-sn-glycero-3-phosphoethanolamines	3.61224e+06	4.05428e+06	3.88245e+06	3.69422e+06	1.08129e+07	1.20336e+07	3.18479e+06	3.40473e+06	2.15127e+06	2.78203e+06	1.80787e+06	2.85177e+06	3.49206e+06	2.30872e+06	2.61644e+06	2.3509e+06	1.51614e+06	1.54376e+06	2.63284e+06	3.26291e+06	1.83784e+06	1.5218e+06	1.93539e+06	2.1086e+06	2.71662e+06	2.44785e+06	2.15291e+06	1.94647e+06	2.29061e+06	2.11166e+06	1.68446e+06	1.9502e+06	1.39012e+06	2.06026e+06	1.51334e+06	1.66715e+06	2.34198e+06	2.84458e+06
Quinoline-4-carboxylic acid	C10 H7 N O2	173.048	5.185	174.055	No results	No results	Full match	Organoheterocyclic compounds	Quinolines and derivatives	Quinoline carboxylic acids	Quinoline carboxylic acids	732955	697940	985655	756950	1.10508e+06	1.03378e+06	935667	1.42364e+06	1.50302e+06	1.56094e+06	1.50255e+06	1.63808e+06	3.997e+06	2.99382e+06	4.65231e+06	4.3275e+06	2.30104e+06	1.18623e+06	771627	743341	726854	785485	1.08116e+06	1.03969e+06	1.20958e+06	1.21166e+06	1.06187e+06	893408	687579	748899	1.04692e+06	1.16607e+06	439971	490080	575205	626774	861134	957321
19-Nortestosterone	C18 H26 O2	274.193	6.424	275.2	No results	No results	Full match	Lipids and lipid-like molecules	Steroids and steroid derivatives	Estrane steroids	Estrogens and derivatives	6.91863e+06	7.47505e+06	3.37622e+06	3.54573e+06	3.20188e+06	2.49478e+06	5.07283e+06	5.19589e+06	3.73493e+06	5.12451e+06	3.43027e+06	3.92158e+06	1.65733e+06	1.24096e+06	862661	824715	739017	438291	2.50248e+06	2.17996e+06	1.34735e+06	1.31892e+06	1.30382e+06	1.35251e+06	767990	907530	873143	1.23292e+06	2.09844e+06	2.84901e+06	1.00926e+06	1.06169e+06	1.35895e+06	1.86562e+06	772007	878127	1.2916e+06	984791
(3beta,9xi)-3-(beta-D-Glucopyranosyloxy)-14-hydroxycard-20(22)-enolide	C29 H44 O9	518.286	7.127	519.293	Invalid mass	No results	No results					1.39587e+08	1.3552e+08	2.88108e+06	2.93219e+06	1.83801e+08	1.49566e+08	3.83509e+06	3.22848e+06	602285	856854	8.94078e+06	9.56043e+06	2.2141e+07	2.10997e+07	7.77266e+06	7.20962e+06	1.01278e+07	1.00003e+07	1.71453e+07	1.74408e+07	2.39226e+07	2.35827e+07	9.45987e+07	1.00508e+08	3.24786e+07	2.71493e+07	5.96094e+07	5.79562e+07	2.09483e+07	2.10212e+07	7.53412e+07	7.97902e+07	1.78379e+08	1.97073e+08	4.61043e+07	4.70026e+07	3.73484e+07	3.62579e+07
D-Proline	C5 H9 N O2	115.063	1.479	116.071	No results	No results	Full match	Organic acids and derivatives	Carboxylic acids and derivatives	Amino acids, peptides, and analogues	Proline and derivatives	1.44738e+08	1.8073e+08	1.05436e+08	1.07137e+08	3.35987e+08	3.14502e+08	1.50435e+08	1.40687e+08	1.41841e+08	1.49237e+08	7.84716e+07	6.33933e+07	7.00595e+07	7.27387e+07	4.97989e+07	4.14679e+07	2.52216e+07	2.61724e+07	5.72464e+07	6.13842e+07	3.65665e+07	4.1475e+07	4.11646e+07	4.21263e+07	4.76332e+07	4.82606e+07	3.4634e+07	3.70156e+07	3.98957e+07	4.06393e+07	3.42443e+07	3.67488e+07	2.54898e+07	2.81404e+07	3.59163e+07	3.81768e+07	4.08135e+07	4.38234e+07
Lysopc 16:2 (2N Isomer)	C24 H46 N O7 P	491.302	9.104	492.309	No results	No results	Full match					589293	608407	771466	932826	710187	890923	615093	394049	353041	374412	372736	657578	975778	897613	730110	554621	916049	657807	827234	900945	588935	519583	467533	462919	512757	508737	408811	389074	576466	587777	476533	461258	455667	451346	602438	728631	695286	808464
gamma-Glutamylmethionine	C10 H18 N2 O5 S	278.093	4.933	279.1	No results	Full match	No results	Organic acids and derivatives	Carboxylic acids and derivatives	Amino acids, peptides, and analogues	Dipeptides	2.16743e+06	2.44726e+06	499487	2.44621e+06	1.32e+07	1.12011e+07	2.9761e+06	3.34068e+06	2.55997e+06	3.23264e+06	923382	960035	922541	839621	824190	482871	330733	502888	356847	405347	595825	813839	363920	450764	446363	891342	606459	697892	687852	693239	662304	862783	1.952e+06	1.77116e+06	888404	652406	474847	639850
gamma-Glutamyltyrosine	C14 H18 N2 O6	310.116	4.983	311.123	No results	Full match	No results	Organic acids and derivatives	Carboxylic acids and derivatives	Amino acids, peptides, and analogues	Tyrosine and derivatives	2.93426e+07	3.03449e+07	1.75613e+07	1.66746e+07	8.56912e+07	8.5436e+07	1.60122e+07	2.18061e+07	3.76891e+06	9.61737e+06	8.1871e+06	9.58262e+06	8.91285e+06	7.99941e+06	7.30559e+06	7.22766e+06	4.6727e+06	4.25615e+06	5.20246e+06	5.71021e+06	4.45706e+06	4.65375e+06	4.61286e+06	4.68414e+06	5.99522e+06	5.59781e+06	6.48428e+06	6.46732e+06	4.05178e+06	4.29188e+06	6.73595e+06	7.00368e+06	5.48521e+06	6.99491e+06	5.03385e+06	5.49967e+06	4.54483e+06	4.60461e+06
13-Hpotre(R)	C18 H30 O4	310.214	7.796	311.221	No results	No results	Full match					5.60773e+06	5.5328e+06	7.49565e+06	6.76897e+06	9.06657e+06	6.70455e+06	7.6927e+06	9.33e+06	3.19554e+06	2.91442e+06	7.91516e+06	8.30102e+06	4.14805e+06	4.05551e+06	6.51175e+06	2.48964e+06	1.51854e+07	1.65219e+07	8.0142e+06	3.6078e+06	5.47267e+06	5.98345e+06	1.18319e+08	1.334e+08	4.08903e+07	3.96827e+07	1.63242e+08	1.57858e+08	1.8849e+08	2.02136e+08	3.59172e+07	3.91063e+07	2.10142e+08	2.67764e+08	1.65573e+07	1.84556e+07	1.71767e+07	1.61729e+07
N-Acetylneuraminic acid	C11 H19 N O9	309.105	1.367	310.113	No results	No results	Full match	Organic oxygen compounds	Organooxygen compounds	Carbohydrates and carbohydrate conjugates	N-acylneuraminic acids	1.15032e+07	1.00536e+07	1.93894e+06	1.91066e+06	3.5746e+06	2.88448e+06	2.55604e+06	3.66917e+06	2.88677e+06	2.53532e+06	2.71494e+06	4.74488e+06	2.15961e+06	2.57837e+06	2.08776e+06	2.52363e+06	1.60731e+06	2.23047e+06	1.27597e+06	1.57426e+06	1.75332e+06	1.67075e+06	2.3039e+06	2.4128e+06	2.21823e+06	2.96963e+06	2.26815e+06	2.41852e+06	1.28583e+06	1.09422e+06	2.13712e+06	2.97082e+06	2.113e+06	1.59292e+06	3.24182e+06	3.77852e+06	2.48844e+06	1.80612e+06
7-Ketolithocholic acid	C24 H38 O4	390.277	7.289	391.284	No results	No results	Full match	Lipids and lipid-like molecules	Steroids and steroid derivatives	Bile acids, alcohols and derivatives	Bile acids, alcohols and derivatives	2.37918e+06	2.75966e+06	625566	752875	2.3313e+06	856006	716924	606413	585853	760347	2.78136e+07	2.98955e+07	2.10009e+07	1.68943e+07	1.27363e+07	1.23845e+07	8.38299e+06	8.79979e+06	8.00243e+06	8.24608e+06	9.26539e+06	9.67831e+06	7.07885e+07	7.72153e+07	2.05933e+07	2.0534e+07	1.19849e+07	1.27154e+07	892681	1.59295e+06	6.57007e+07	6.02166e+07	1.75792e+07	1.79993e+07	9.42997e+07	9.73986e+07	6.89264e+07	6.86577e+07
beta-Estradiol 17-Acetate	C20 H26 O3	314.188	6.634	315.195	No results	No results	Full match					797213	439826	746738	595511	473074	431499	635272	652163	619656	787716	6.99183e+06	5.42616e+06	1.01036e+06	934981	878753	606214	546440	489146	501600	680375	517167	432402	7.31154e+06	7.29289e+06	539542	470915	403793	435755	349280	409232	596479	484035	440722	410266	867311	738783	479797	506145
4-Hydroxyretinoic Acid	C20 H28 O3	316.204	7.14	317.211	No results	No results	Full match	Lipids and lipid-like molecules	Prenol lipids	Retinoids	Retinoids	1.56983e+06	1.91222e+06	2.33965e+06	2.35974e+06	915028	981894	2.9018e+06	3.04622e+06	2.48075e+06	2.3506e+06	1.16576e+07	1.203e+07	1.68421e+06	1.65034e+06	1.42117e+06	1.32456e+06	5.54872e+06	4.50083e+06	1.5825e+06	1.51065e+06	2.3824e+06	2.02532e+06	1.18135e+07	1.10556e+07	2.02504e+06	1.94871e+06	2.00498e+06	1.83142e+06	2.55148e+06	2.20319e+06	1.72164e+06	2.46181e+06	1.26495e+06	1.33405e+06	1.56873e+06	1.66688e+06	4.54153e+06	4.31388e+06
o-Cresol	C7 H8 O	108.058	5.392	109.065	No results	No results	Full match	Benzenoids	Phenols	Cresols	Ortho cresols	843312	942464	733703	904719	1.11615e+06	881014	871310	1.16951e+06	825954	832330	5.72613e+06	4.48581e+06	6.45948e+06	6.33424e+06	2.51323e+06	1.9732e+06	3.56489e+06	4.84422e+06	1.89244e+06	2.06101e+06	3.33988e+06	3.24994e+06	4.59075e+06	4.92216e+06	5.14902e+06	4.85312e+06	6.30502e+06	5.65015e+06	3.4202e+06	3.36965e+06	6.63889e+06	7.13202e+06	4.6258e+06	5.36383e+06	7.70035e+06	7.9222e+06	6.22757e+06	7.62243e+06
Epinephrine	C9 H13 N O3	183.087	1.325	184.094	No results	Invalid mass	No results	Benzenoids	Phenols	Benzenediols	Catechols	2.59192e+07	3.28441e+07	1.58643e+07	1.59082e+07	4.90839e+07	6.05962e+07	1.48061e+07	1.69686e+07	1.67119e+07	2.06173e+07	7.2212e+06	6.06932e+06	1.87213e+07	1.53906e+07	3.89538e+07	3.03428e+07	2.9929e+07	2.59143e+07	1.33918e+07	1.12458e+07	1.05652e+07	1.08157e+07	4.82366e+07	5.74144e+07	7.95257e+07	1.69066e+07	6.91135e+07	9.40399e+07	5.68177e+06	6.79489e+06	3.47446e+07	2.87144e+07	2.55446e+07	2.56038e+07	8.05411e+07	7.34876e+07	4.09305e+07	4.53895e+07
Asp-Phe	C13 H16 N2 O5	280.105	5.321	281.113	No results	No results	Full match	Organic acids and derivatives	Carboxylic acids and derivatives	Amino acids, peptides, and analogues	Peptides	2.02866e+06	2.83591e+06	1.29308e+06	1.50315e+06	2.65932e+06	1.85794e+06	1.25487e+06	1.59275e+06	1.54335e+06	1.16842e+06	1.10405e+06	1.45043e+06	1.56172e+06	1.35515e+06	1.55937e+06	1.60491e+06	981005	937512	792638	1.02707e+06	696531	703675	725638	760847	1.01444e+06	1.08621e+06	742938	856267	539875	510054	982814	911539	452184	557355	789812	912244	814637	672688
2-Hydroxycinnamic acid	C9 H8 O3	164.047	2.625	165.055	Full match	Not the top hit	Full match	Phenylpropanoids and polyketides	Cinnamic acids and derivatives	Hydroxycinnamic acids and derivatives	Hydroxycinnamic acids	1.15128e+09	1.08833e+09	4.94071e+08	5.40663e+08	2.12703e+09	1.65882e+09	5.57806e+08	6.54129e+08	5.27641e+08	5.34426e+08	4.44722e+08	4.14494e+08	4.17331e+08	3.91457e+08	3.2572e+08	2.78971e+08	2.42509e+08	2.41811e+08	3.07238e+08	3.13039e+08	2.44627e+08	2.22903e+08	4.61707e+08	4.65198e+08	4.12513e+08	2.95193e+08	3.25942e+08	3.70249e+08	2.47549e+08	2.35508e+08	3.57918e+08	3.17216e+08	3.10004e+08	3.13673e+08	4.83863e+08	4.38805e+08	3.03651e+08	3.08855e+08
1,2,3,9-tetrahydro-4H-carbazol-4-one oxime	C12 H12 N2 O	200.094	4.85	201.102	Full match	No results	No results					717499	730624	2.51966e+06	1.75253e+06	755556	485374	2.38619e+06	3.11178e+06	2.27869e+06	2.18281e+06	1.12125e+06	1.80074e+06	1.12749e+06	1.05544e+06	2.09568e+06	2.1942e+06	2.40697e+06	2.54931e+06	1.76573e+06	1.85707e+06	592978	672457	1.84469e+06	2.25853e+06	2.668e+06	1.98518e+06	1.08236e+06	1.09736e+06	611446	491489	1.99309e+06	1.87779e+06	614552	924186	1.62496e+06	2.3419e+06	4.58462e+06	4.36663e+06
PC (16:0/17:0)	C41 H82 N O8 P	747.575	10.374	748.582	No results	Full match	No results	Lipids and lipid-like molecules	Glycerophospholipids	Glycerophosphocholines	Phosphocholines	2.25084e+08	2.53481e+08	1.85651e+08	2.48101e+08	2.76275e+08	3.2037e+08	2.35099e+08	1.45488e+08	9.35407e+07	1.29313e+08	2.67855e+08	1.78333e+08	1.52582e+09	2.17402e+08	1.68047e+08	1.80804e+08	1.54987e+08	1.67277e+08	1.85661e+08	2.24935e+08	3.12145e+08	2.76999e+08	1.42611e+08	1.69476e+08	1.93324e+08	2.16557e+08	7.26418e+07	1.2551e+08	2.58847e+08	2.90562e+08	2.26543e+08	1.64026e+08	2.68213e+08	3.54907e+08	1.77784e+08	1.91741e+08	2.97149e+08	2.94486e+08
LPC 14:1	C22 H44 N O7 P	465.286	7.952	466.293	No results	Full match	No results	Lipids and lipid-like molecules	Glycerophospholipids	Glycerophosphocholines	Phosphocholines	1.07826e+07	1.09053e+07	2.67976e+07	2.95927e+07	1.36202e+07	1.27372e+07	2.64581e+07	2.98726e+07	1.13498e+07	1.23936e+07	1.25571e+07	1.68104e+07	1.8952e+07	1.46604e+07	1.81824e+07	1.71012e+07	4.83654e+06	5.61345e+06	1.47638e+07	1.63246e+07	1.59898e+06	1.89184e+06	3.77901e+06	4.05246e+06	3.48326e+06	3.6402e+06	4.30872e+06	4.31405e+06	1.20195e+07	1.24908e+07	3.39711e+06	2.89071e+06	2.31097e+06	3.30907e+06	3.22501e+06	3.89789e+06	3.32627e+06	4.14927e+06
gamma-Glutamylleucine	C11 H20 N2 O5	260.137	5.368	261.145	No results	Full match	Full match	Organic acids and derivatives	Carboxylic acids and derivatives	Amino acids, peptides, and analogues	Dipeptides	1.30964e+08	1.33683e+08	1.32907e+08	1.35901e+08	3.60833e+08	3.14864e+08	1.23802e+08	1.44211e+08	5.54685e+07	2.70069e+07	4.35713e+07	2.4549e+07	3.70812e+07	3.56322e+07	3.76584e+07	3.91133e+07	1.32363e+07	1.27958e+07	4.31186e+07	4.73512e+07	2.69867e+07	2.71147e+07	1.26742e+07	1.9078e+07	2.71214e+07	2.75904e+07	2.83967e+07	2.88116e+07	2.16426e+07	2.1096e+07	4.48844e+07	4.34739e+07	2.92815e+07	1.36894e+07	1.57213e+07	1.64017e+07	2.28623e+07	2.18793e+07
Proline-hydroxyproline	C10 H16 N2 O4	228.111	1.874	229.118	No results	Full match	No results	Organic acids and derivatives	Carboxylic acids and derivatives	Amino acids, peptides, and analogues	Dipeptides	1.79284e+07	2.20185e+07	2.18771e+06	2.20693e+06	1.42397e+07	1.19913e+07	2.29952e+06	2.91861e+06	4.11384e+06	4.43802e+06	5.48469e+06	5.32079e+06	4.39867e+06	3.80597e+06	3.88756e+06	3.88005e+06	577967	565215	954025	1.04435e+06	827792	883220	754565	887115	1.42678e+06	1.61962e+06	1.62578e+06	1.49519e+06	1.22196e+06	1.09549e+06	1.92211e+06	1.85595e+06	532827	562743	744017	718229	1.17437e+06	1.13966e+06
5-Methoxyindole-3-Carbaldehyde	C10 H9 N O2	175.063	1.359	176.071	No results	No results	Full match	Organoheterocyclic compounds	Indoles and derivatives	Indoles	Indoles	1.16262e+06	1.29958e+06	6.68315e+06	7.03404e+06	1.8645e+06	1.19465e+06	3.57562e+06	5.66359e+06	4.0514e+06	4.9059e+06	3.39798e+06	3.33626e+06	5.37175e+06	5.0635e+06	1.11547e+07	1.03309e+07	7.64712e+06	6.5363e+06	8.12058e+06	8.58105e+06	2.10874e+06	1.66421e+06	4.5364e+06	4.0851e+06	3.81303e+06	4.70236e+06	3.54938e+06	3.7052e+06	2.64106e+06	3.13556e+06	6.91836e+06	7.37869e+06	3.18029e+06	2.45024e+06	4.36503e+06	3.65504e+06	8.79149e+06	9.57115e+06
Cyclohexaneacetic acid	C8 H14 O2	142.099	1.366	143.107	No results	No results	Full match	Organic acids and derivatives	Carboxylic acids and derivatives	Carboxylic acids	Carboxylic acids	3.86065e+06	4.20832e+06	3.9738e+06	3.81353e+06	3.63772e+06	3.84244e+06	3.74527e+06	4.78304e+06	1.43916e+07	1.53477e+07	6.99572e+06	7.67209e+06	2.23169e+07	1.72577e+07	4.55513e+06	3.72089e+06	9.99347e+06	1.04957e+07	1.24893e+07	1.43913e+07	5.72e+06	5.66263e+06	1.88107e+07	1.98982e+07	5.14716e+07	4.72284e+07	7.62639e+06	9.30143e+06	1.32198e+07	1.48249e+07	7.42893e+07	6.67206e+07	2.27614e+07	2.23312e+07	1.85132e+07	1.96984e+07	3.17318e+06	3.16048e+06
3-methyl-5-oxo-5-(4-toluidino)pentanoic acid	C13 H17 N O3	257.103	1.483	258.11	Invalid mass	No match	No match					1.77063e+07	1.91343e+07	1.38788e+07	1.5114e+07	1.57417e+07	1.35617e+07	1.92374e+07	2.28751e+07	9.54193e+06	1.09963e+07	2.40681e+07	2.52233e+07	1.58898e+07	1.31518e+07	1.56591e+07	1.41123e+07	1.14492e+07	1.22253e+07	1.33911e+07	1.45599e+07	1.29545e+07	1.2499e+07	1.40934e+07	1.67444e+07	1.43472e+07	1.52608e+06	1.13774e+07	1.12384e+07	1.1355e+07	1.03254e+07	9.73379e+06	1.02753e+07	2.24001e+06	1.00974e+07	1.48456e+07	1.68056e+07	1.74414e+07	1.53806e+07
Acetylcarnitine	C9 H17 N O4	203.116	1.509	204.123	No results	No results	Full match	Lipids and lipid-like molecules	Fatty Acyls	Fatty acid esters	Acyl carnitines	2.51105e+08	2.78258e+08	1.88599e+08	1.98244e+08	1.83652e+08	1.53654e+08	1.64371e+08	1.82174e+08	7.80488e+07	8.06865e+07	3.10802e+08	3.12154e+08	1.29832e+08	1.23322e+08	7.72146e+07	6.45818e+07	8.21473e+07	7.83287e+07	3.91508e+07	3.27324e+07	2.44863e+08	2.59711e+08	1.32944e+08	1.42093e+08	8.57931e+07	9.14085e+07	1.18317e+08	1.24341e+08	1.39763e+08	1.48981e+08	9.94823e+07	9.2928e+07	1.0597e+08	1.08112e+08	1.62798e+08	1.75906e+08	1.19439e+08	1.18415e+08
Cholic acid	C24 H40 O5	408.287	7.271	407.28	Full match	Full match	Full match	Lipids and lipid-like molecules	Steroids and steroid derivatives	Bile acids, alcohols and derivatives	Trihydroxy bile acids, alcohols and derivatives	1.5249e+08	1.42733e+08	1.79406e+07	1.8594e+07	2.33914e+07	2.53172e+07	2.25243e+07	2.19128e+07	1.31277e+07	1.32763e+07	4.31077e+07	4.10665e+07	1.79878e+08	1.77431e+08	1.13071e+07	1.12783e+07	1.21391e+08	9.93244e+07	2.95939e+08	3.24405e+08	5.38994e+08	5.60885e+08	4.3973e+09	4.63961e+09	1.4497e+08	1.33359e+08	5.94668e+08	5.6793e+08	1.71297e+07	1.66161e+07	4.38754e+09	4.25664e+09	1.20297e+09	1.20049e+09	4.8054e+09	4.88261e+09	3.86762e+09	4.0825e+09
(±)12(13)-DiHOME	C18 H34 O4	314.245	8.578	313.238	Full match	Full match	Full match					1.71694e+07	1.70538e+07	4.56859e+07	4.65106e+07	3.36321e+07	3.33058e+07	5.02945e+07	5.66352e+07	1.95937e+07	1.54008e+07	3.4254e+07	3.39459e+07	2.9006e+07	2.72377e+07	1.61748e+07	1.55412e+07	6.90929e+08	5.94508e+08	3.45645e+07	3.64509e+07	5.79925e+07	5.74414e+07	3.06725e+09	3.6404e+09	1.38976e+09	1.42762e+09	9.52003e+08	9.2155e+08	8.65072e+08	8.54239e+08	3.93359e+08	4.02228e+08	1.04167e+09	1.10762e+09	3.1166e+08	3.10254e+08	7.10189e+07	7.24329e+07
Hexadecanedioic acid	C16 H30 O4	286.214	7.735	285.207	Full match	Full match	No results	Lipids and lipid-like molecules	Fatty Acyls	Fatty acids and conjugates	Long-chain fatty acids	7.77891e+06	7.6168e+06	2.32265e+07	2.21915e+07	1.2975e+07	1.38893e+07	2.74225e+07	2.75197e+07	1.08338e+07	8.96216e+06	9.46852e+06	9.14999e+06	9.18697e+06	1.02995e+07	7.78326e+06	6.92357e+06	3.63034e+07	2.99072e+07	1.80019e+07	1.9181e+07	2.13701e+07	2.22859e+07	2.19059e+08	2.40687e+08	9.848e+07	9.08019e+07	5.11313e+08	4.95309e+08	8.40478e+08	8.24119e+08	1.0304e+08	1.00611e+08	1.33711e+09	1.31476e+09	2.07741e+07	1.91733e+07	9.08414e+07	9.17396e+07
Citric acid	C6 H8 O7	192.027	2.174	191.02	Full match	Full match	Full match	Organic acids and derivatives	Carboxylic acids and derivatives	Tricarboxylic acids and derivatives	Tricarboxylic acids and derivatives	5.45028e+07	4.93339e+07	2.31115e+08	2.49011e+08	3.21908e+08	3.64498e+08	2.67107e+08	2.28189e+08	6.82357e+07	5.70394e+07	2.15786e+08	2.34068e+08	6.3613e+08	4.52879e+08	4.06135e+08	4.84954e+08	5.30547e+08	3.50801e+08	2.39082e+08	2.4096e+08	3.0172e+08	2.76225e+08	7.3456e+08	6.45119e+08	5.22846e+08	5.23557e+08	7.76607e+08	9.0324e+08	7.34256e+08	6.12968e+08	6.4859e+08	6.25289e+08	3.7392e+08	3.87023e+08	5.62169e+08	6.81449e+08	5.1622e+08	5.35847e+08
Phenylacetaldehyde	C8 H8 O	120.057	5.701	119.05	Full match	Full match	No results	Benzenoids	Benzene and substituted derivatives	Phenylacetaldehydes	Phenylacetaldehydes	1.54142e+08	1.61192e+08	1.52097e+07	1.46733e+07	5.4713e+08	6.36693e+08	1.98999e+07	1.54596e+07	7.23139e+06	6.75435e+06	7.40118e+06	7.71124e+06	1.20569e+07	1.20256e+07	1.09514e+07	1.0285e+07	4.43684e+06	3.84299e+06	5.23664e+06	4.52804e+06	1.28809e+07	1.20642e+07	4.21369e+06	3.65608e+06	5.28622e+06	4.93231e+06	1.45065e+07	4.37279e+06	4.42599e+06	4.51511e+06	3.38292e+06	3.51707e+06	1.28361e+07	1.41606e+07	6.43164e+06	7.20788e+06	4.05827e+06	3.72752e+06
4-Oxoproline	C5 H7 N O3	129.043	2.309	128.036	Full match	Full match	Full match	Organic acids and derivatives	Carboxylic acids and derivatives	Amino acids, peptides, and analogues	Proline and derivatives	7.37616e+07	9.99998e+07	1.21087e+08	1.01072e+08	7.74736e+07	1.05838e+08	1.16986e+08	1.37846e+08	6.04317e+07	6.89522e+07	8.17166e+07	7.72185e+07	1.257e+08	1.12218e+08	1.4825e+08	1.32657e+08	1.18867e+08	1.15953e+08	1.07411e+08	1.13468e+08	2.6441e+08	2.2935e+08	1.38881e+08	1.42928e+08	1.3704e+08	1.53532e+08	2.168e+08	2.67653e+08	1.07636e+08	9.93735e+07	2.07175e+08	2.06116e+08	1.0943e+08	1.10831e+08	1.18418e+08	1.00896e+08	3.90646e+08	3.44148e+08
Taurochenodeoxycholic acid	C26 H45 N O6 S	499.297	8.839	498.289	Full match	Full match	Full match	Lipids and lipid-like molecules	Steroids and steroid derivatives	Bile acids, alcohols and derivatives	Taurinated bile acids and derivatives	2.83636e+10	2.88315e+10	7.50604e+09	7.57201e+09	1.72628e+10	7.20301e+09	6.03785e+09	6.34203e+09	5.35029e+08	4.66027e+08	4.45164e+09	4.31357e+09	5.39425e+08	6.69663e+08	6.38632e+08	8.52101e+08	4.0683e+08	3.49108e+08	1.86366e+09	1.99182e+09	1.14921e+09	1.16252e+09	1.20911e+09	1.15342e+09	4.63415e+08	4.50771e+08	2.00231e+08	2.05069e+08	2.53429e+08	2.40285e+08	1.16392e+08	1.06417e+08	1.748e+08	2.01591e+08	1.11551e+09	1.19208e+09	3.86155e+08	3.5584e+08
Glycoursodeoxycholic acid	C26 H43 N O5	449.314	7.268	448.307	Full match	Full match	Full match	Lipids and lipid-like molecules	Steroids and steroid derivatives	Bile acids, alcohols and derivatives	Glycinated bile acids and derivatives	2.66316e+08	2.43817e+08	4.10001e+07	3.86856e+07	7.9699e+07	8.17553e+07	3.96768e+07	3.99805e+07	3.9474e+06	3.90324e+06	1.2521e+07	1.16993e+07	1.9107e+06	1.83284e+06	2.53525e+06	2.76412e+06	8.91054e+06	7.30854e+06	4.22663e+07	4.62939e+07	5.35674e+07	5.47173e+07	5.08992e+08	5.46903e+08	1.22341e+08	1.46899e+08	7.05016e+07	6.66706e+07	1.77421e+06	1.41673e+06	1.91077e+08	1.85456e+08	1.39197e+08	1.37899e+08	3.8176e+08	3.92248e+08	2.63572e+08	2.78134e+08
Indole-3-lactic acid	C11 H11 N O3	205.074	5.699	204.066	Full match	Full match	Full match	Organoheterocyclic compounds	Indoles and derivatives	Indolyl carboxylic acids and derivatives	Indolyl carboxylic acids and derivatives	1.92426e+08	1.79723e+08	1.26232e+07	1.22992e+07	6.16328e+07	6.56947e+07	1.28364e+07	1.03459e+07	1.50835e+07	1.14556e+07	7.16241e+07	7.24792e+07	4.1364e+07	3.64963e+07	3.06274e+07	2.52959e+07	5.17922e+07	4.85785e+07	1.30832e+07	1.57815e+07	1.50412e+08	1.42136e+08	6.80517e+07	5.69856e+07	6.85416e+07	7.16995e+07	5.41469e+07	4.8999e+07	8.11246e+07	8.44874e+07	1.0127e+08	9.22074e+07	7.84279e+07	8.46907e+07	5.92243e+07	6.2332e+07	8.32084e+07	8.58691e+07
8Z,11Z,14Z-Eicosatrienoic acid	C20 H34 O2	306.255	10.484	305.248	Full match	Full match	Full match	Lipids and lipid-like molecules	Fatty Acyls	Fatty acids and conjugates	Long-chain fatty acids	1.39531e+08	1.39193e+08	1.04817e+08	1.00319e+08	3.31874e+08	4.15592e+08	2.90742e+08	2.796e+08	1.97361e+08	1.86956e+08	1.78597e+08	1.76941e+08	1.37642e+08	1.40185e+08	1.15341e+08	1.09658e+08	1.67108e+08	1.39658e+08	1.61826e+08	1.73629e+08	7.48834e+07	7.57949e+07	1.6383e+08	1.54971e+08	1.69669e+08	1.67281e+08	3.19914e+08	3.25489e+08	4.20928e+08	4.04842e+08	2.52198e+08	2.47713e+08	6.00428e+08	5.95192e+08	6.7445e+07	7.02814e+07	9.47653e+07	9.19409e+07
Adrenic acid	C22 H36 O2	332.271	10.64	331.264	Full match	Full match	No results	Lipids and lipid-like molecules	Fatty Acyls	Fatty acids and conjugates	Very long-chain fatty acids	5.4627e+07	5.53411e+07	1.06085e+08	1.0708e+08	1.27265e+08	1.32621e+08	2.38318e+08	2.34016e+08	1.85378e+08	1.69403e+08	1.76348e+08	1.85743e+08	7.60596e+07	8.06505e+07	9.09301e+07	8.21509e+07	6.99828e+07	5.84379e+07	9.781e+07	1.09122e+08	1.63355e+08	1.63486e+08	9.27444e+07	9.43245e+07	1.61461e+08	1.60717e+08	1.42471e+08	1.51518e+08	3.46294e+08	3.44495e+08	7.83844e+07	7.2454e+07	1.79124e+08	1.81841e+08	2.75235e+07	2.85907e+07	1.8596e+08	1.78243e+08
Glycocholic acid	C26 H43 N O6	465.309	6.794	464.301	Full match	Full match	Full match	Lipids and lipid-like molecules	Steroids and steroid derivatives	Bile acids, alcohols and derivatives	Glycinated bile acids and derivatives	1.39993e+08	1.4501e+08	2.04922e+08	2.02105e+08	2.98653e+08	3.1756e+08	1.8121e+08	1.89382e+08	5.49401e+07	6.14185e+07	2.48151e+08	2.47755e+08	1.17652e+07	1.71733e+07	6.3358e+06	1.06491e+07	6.58657e+07	4.95942e+07	2.24403e+08	2.55098e+08	1.72789e+08	1.81117e+08	2.59339e+09	2.52468e+09	7.18506e+08	6.81426e+08	5.41054e+08	5.55748e+08	1.71817e+07	2.09886e+07	9.81312e+08	1.01717e+09	1.40579e+09	1.49913e+09	3.36795e+09	3.42635e+09	1.48562e+09	1.47678e+09
Stearic acid	C18 H36 O2	284.271	11.287	283.263	Full match	Full match	Full match	Lipids and lipid-like molecules	Fatty Acyls	Fatty acids and conjugates	Long-chain fatty acids	2.61886e+08	2.93618e+08	5.79719e+08	6.14599e+08	3.61743e+08	4.11262e+08	5.54281e+08	5.68976e+08	1.04884e+09	1.04866e+09	1.83935e+09	1.73168e+09	5.6665e+08	6.05152e+08	4.70122e+08	4.48017e+08	5.01688e+08	4.45401e+08	1.03339e+09	1.15211e+09	7.94043e+08	8.62244e+08	1.11738e+09	9.79683e+08	6.81573e+08	7.68449e+08	1.41097e+09	1.92795e+09	2.30834e+09	2.32263e+09	1.4044e+09	1.54817e+09	1.99992e+09	1.87156e+09	2.78258e+08	3.57073e+08	1.88594e+09	1.90642e+09
Arachidonic acid	C20 H32 O2	304.239	9.953	303.232	Full match	Full match	Full match	Lipids and lipid-like molecules	Fatty Acyls	Fatty acids and conjugates	Long-chain fatty acids	8.38087e+08	8.49335e+08	1.53632e+09	1.51158e+09	1.74184e+09	1.89423e+09	2.61248e+09	2.47331e+09	2.25334e+09	2.15225e+09	1.5182e+09	1.36394e+09	1.58352e+09	1.78077e+09	2.13543e+09	1.94579e+09	2.38105e+09	2.04946e+09	1.65695e+09	1.82631e+09	1.47343e+09	1.64521e+09	1.49322e+09	1.47438e+09	2.50536e+09	2.51734e+09	2.14375e+09	1.99878e+09	2.79764e+09	2.88402e+09	1.2712e+09	1.15948e+09	1.89814e+09	1.98369e+09	8.41644e+08	8.51666e+08	1.72605e+09	1.76568e+09
Docosahexaenoic acid	C22 H32 O2	328.24	9.865	327.232	Full match	Full match	No results	Lipids and lipid-like molecules	Fatty Acyls	Fatty acids and conjugates	Very long-chain fatty acids	1.64592e+08	1.64314e+08	2.21107e+08	2.19598e+08	1.93902e+08	2.27149e+08	2.89803e+08	3.10439e+08	1.8227e+08	1.7678e+08	4.63292e+08	4.0333e+08	2.55975e+08	2.93865e+08	2.52392e+08	2.45589e+08	3.95747e+08	3.42402e+08	3.48832e+08	3.94735e+08	4.6452e+08	5.16354e+08	3.15827e+08	3.3711e+08	2.8687e+08	3.00174e+08	3.83437e+08	3.72073e+08	4.12224e+08	4.13766e+08	1.70249e+08	1.5461e+08	2.61422e+08	2.8478e+08	6.66396e+07	6.73695e+07	2.52189e+08	2.57035e+08
Elaidic acid	C18 H34 O2	282.255	10.627	281.248	Full match	No results	No results	Lipids and lipid-like molecules	Fatty Acyls	Fatty acids and conjugates	Long-chain fatty acids	2.17427e+09	2.22301e+09	2.92976e+09	3.03722e+09	3.38578e+09	3.58372e+09	3.78741e+09	3.6823e+09	8.74223e+09	8.13119e+09	6.48317e+09	6.9894e+09	2.56994e+09	2.67723e+09	3.156e+09	2.97082e+09	1.27107e+09	1.03869e+09	3.96698e+09	4.39353e+09	6.06005e+09	6.01669e+09	2.9331e+09	2.9962e+09	3.20607e+09	3.18463e+09	9.66909e+09	1.0208e+10	1.50084e+10	1.4843e+10	4.15836e+09	3.82676e+09	1.64291e+10	1.66528e+10	1.22909e+09	1.25187e+09	8.06653e+09	7.98506e+09
PC (16:0/18:2)	C42 H80 N O8 P	803.567	8.795	802.559	No results	Invalid mass	No results	Lipids and lipid-like molecules	Glycerophospholipids	Glycerophosphocholines	Phosphocholines	4.2259e+09	4.25214e+09	5.08865e+09	5.44972e+09	4.21973e+09	6.9263e+09	6.39807e+09	5.46297e+09	5.56093e+09	7.8711e+09	6.91528e+09	6.53656e+09	8.75128e+09	9.2736e+09	8.42616e+09	7.18068e+09	9.23787e+09	8.06293e+09	7.49213e+09	3.26723e+09	9.72007e+09	9.91726e+09	4.60608e+09	3.32399e+09	4.65589e+09	6.06059e+09	5.79423e+09	6.2186e+09	5.01272e+09	4.33701e+09	6.05114e+09	7.52339e+09	6.76417e+09	5.28258e+09	6.56361e+09	6.86798e+09	5.60113e+09	5.73728e+09
LPC 16:0	C24 H50 N O7 P	541.337	9.351	540.33	No results	Invalid mass	No results	Lipids and lipid-like molecules	Glycerophospholipids	Glycerophosphocholines	Phosphocholines	2.43269e+09	2.48814e+09	3.63573e+09	3.73231e+09	3.25602e+09	3.43461e+09	3.88618e+09	4.10478e+09	3.41261e+09	3.27629e+09	4.27402e+09	4.27286e+09	5.43438e+09	5.27733e+09	5.34684e+09	5.62581e+09	4.67877e+09	3.22454e+09	5.19792e+09	5.87567e+09	4.60063e+09	4.65164e+09	3.88328e+09	4.14771e+09	5.24031e+09	5.17401e+09	4.05325e+09	4.06159e+09	4.49397e+09	4.78865e+09	3.23862e+09	3.41621e+09	2.78913e+09	2.88357e+09	3.11936e+09	3.1549e+09	3.7653e+09	3.87522e+09
LPC 18:1	C26 H52 N O7 P	567.353	9.579	566.345	No results	Invalid mass	No results	Lipids and lipid-like molecules	Glycerophospholipids	Glycerophosphocholines	Phosphocholines	1.70089e+09	1.62222e+09	2.74356e+09	2.51468e+09	3.12087e+09	3.28028e+09	2.99262e+09	2.66402e+09	2.85865e+09	2.7177e+09	2.27389e+09	2.38741e+09	4.51166e+09	4.48089e+09	4.29078e+09	4.24607e+09	3.47564e+09	2.76884e+09	3.87752e+09	4.26122e+09	2.71224e+09	2.91478e+09	3.2989e+09	3.4017e+09	3.50704e+09	3.43918e+09	3.00667e+09	2.92955e+09	3.64602e+09	3.80035e+09	3.13886e+09	3.37309e+09	2.4756e+09	2.56915e+09	2.64065e+09	2.66322e+09	2.59663e+09	2.55834e+09
LPC 18:0	C26 H54 N O7 P	569.368	10.197	568.361	No results	Invalid mass	No results	Lipids and lipid-like molecules	Glycerophospholipids	Glycerophosphocholines	Phosphocholines	1.18091e+09	1.20302e+09	1.62315e+09	1.5812e+09	1.73045e+09	1.79639e+09	1.69801e+09	1.72034e+09	1.49385e+09	1.34937e+09	1.82951e+09	1.75577e+09	2.62197e+09	2.82463e+09	2.79676e+09	2.83599e+09	3.57911e+09	2.86734e+09	2.45336e+09	2.87963e+09	1.89124e+09	2.10667e+09	2.86362e+09	3.12705e+09	3.44218e+09	3.28427e+09	2.34846e+09	2.54839e+09	2.52819e+09	2.67418e+09	2.31144e+09	2.14689e+09	1.63209e+09	1.75559e+09	1.89443e+09	1.84163e+09	2.10457e+09	2.12909e+09
(±)9-HpODE	C18 H32 O4	312.23	8.151	311.222	Full match	No results	Full match					3.30576e+07	3.24663e+07	6.27285e+07	6.55969e+07	5.89544e+07	5.57879e+07	6.80682e+07	7.02385e+07	2.75844e+07	2.20306e+07	3.00742e+07	2.96255e+07	2.65083e+07	2.57698e+07	2.32993e+07	1.96946e+07	2.28677e+08	2.01845e+08	4.06096e+07	4.55088e+07	6.47977e+07	6.42413e+07	2.44519e+09	2.54261e+09	9.09084e+08	8.97787e+08	1.45707e+09	1.44066e+09	2.23817e+09	2.22218e+09	4.64665e+08	4.57268e+08	1.79573e+09	2.35971e+09	1.69684e+08	1.72846e+08	1.34585e+08	1.30384e+08
4-Methyl-2-Oxopentanoic Acid	C6 H10 O3	130.063	5.575	129.056	No results	No results	Full match					5.09855e+08	5.15094e+08	6.92585e+08	7.207e+08	6.98659e+08	7.47778e+08	7.64905e+08	7.62717e+08	1.86613e+09	1.80783e+09	6.64471e+08	6.82667e+08	8.05592e+08	8.44138e+08	7.55164e+08	7.31838e+08	3.72217e+08	3.16956e+08	7.12434e+08	7.70406e+08	6.2036e+08	6.27893e+08	4.83442e+08	4.98123e+08	1.04661e+09	1.01587e+09	4.61996e+08	4.68264e+08	6.46471e+08	6.37256e+08	5.28975e+08	5.14204e+08	3.7521e+08	3.75137e+08	5.44291e+08	5.61491e+08	2.75712e+08	3.26593e+08
ethyl 3-cyano-2-hydroxy-6-phenylisonicotinate	C15 H12 N2 O3	268.08	3.572	267.073	Invalid mass	No match	No match					2.7932e+07	2.2296e+07	9.43744e+08	7.12567e+08	3.70931e+07	3.38229e+07	5.60214e+08	5.06903e+08	8.24455e+08	8.32575e+08	9.96056e+08	6.53218e+08	4.78084e+08	4.70114e+08	6.11354e+08	3.88775e+08	7.65812e+08	7.04883e+08	4.73132e+08	6.63359e+08	5.56814e+08	5.67976e+08	7.80633e+08	8.76797e+08	6.82022e+08	7.49061e+08	7.12115e+08	7.5074e+08	3.37791e+08	3.41201e+08	7.73827e+08	9.7856e+08	4.58411e+08	7.88536e+08	7.90906e+08	9.39874e+08	1.97155e+09	1.5207e+09
PC (18:0/20:4)	C46 H84 N O8 P	855.599	9.977	854.591	No results	Invalid mass	No results	Lipids and lipid-like molecules	Glycerophospholipids	Glycerophosphocholines	Phosphocholines	9.28205e+08	8.44701e+08	9.14342e+08	6.82241e+08	9.94379e+08	3.43137e+08	7.10368e+08	7.00173e+08	9.16025e+08	9.39146e+08	6.4477e+08	1.61239e+09	1.51431e+09	9.19444e+08	1.55085e+09	1.01586e+09	3.27304e+08	9.33597e+08	1.05139e+09	1.51838e+08	1.67126e+09	1.26981e+09	1.17911e+09	1.51472e+09	1.68988e+09	8.64888e+08	6.54358e+08	9.04236e+08	1.06195e+09	1.40897e+09	9.73766e+08	1.69013e+09	8.30558e+08	9.85014e+08	1.51565e+09	1.69754e+09	1.29363e+09	1.04573e+09
LPC 20:4	C28 H50 N O7 P	589.337	8.949	588.329	No results	Invalid mass	No results	Lipids and lipid-like molecules	Glycerophospholipids	Glycerophosphocholines	Phosphocholines	3.29117e+08	3.5122e+08	7.73283e+08	8.20371e+08	1.11363e+09	1.13962e+09	7.94048e+08	8.14223e+08	1.28054e+09	1.17193e+09	4.78613e+08	4.81915e+08	1.48173e+09	1.46629e+09	1.4164e+09	1.43283e+09	6.75739e+08	6.07159e+08	1.07511e+09	1.3096e+09	7.97194e+08	8.01231e+08	8.44105e+08	8.54587e+08	1.28624e+09	1.24699e+09	8.50277e+08	8.41245e+08	1.52888e+09	1.60472e+09	8.12757e+08	7.90086e+08	6.3423e+08	7.19414e+08	6.06071e+08	6.30821e+08	1.00549e+09	1.02938e+09
17-AAG	C31 H43 N3 O8	567.284	8.657	566.276	Invalid mass	No results	No results					5.8849e+08	6.94204e+08	2.98877e+08	3.28326e+08	3.68358e+08	3.29668e+08	2.2432e+08	3.0718e+08	2.93516e+07	2.20061e+07	1.49009e+08	1.50532e+08	2.64891e+07	2.40417e+07	3.04038e+07	1.40774e+07	1.48083e+07	1.12901e+07	6.47303e+07	8.1654e+07	3.85397e+07	3.89008e+07	4.64758e+07	5.53559e+07	1.84201e+07	1.83774e+07	8.11446e+06	7.85448e+06	1.10724e+07	1.21314e+07	5.04097e+06	4.00902e+06	6.29682e+06	8.37636e+06	6.58016e+07	4.58358e+07	1.59143e+07	1.74761e+07
PC (18:1/20:4)	C46 H82 N O8 P	853.584	9.67	852.576	No results	Invalid mass	No results	Lipids and lipid-like molecules	Glycerophospholipids	Glycerophosphocholines	Phosphocholines	2.60087e+08	2.45205e+08	2.04173e+08	2.59525e+08	3.42166e+08	1.80935e+08	2.33561e+08	3.34428e+08	7.95105e+08	2.76509e+08	5.30023e+08	3.58747e+08	3.27643e+08	3.95267e+08	2.5202e+08	4.5647e+08	7.36741e+08	6.51037e+08	3.53011e+08	3.54261e+08	4.5456e+08	6.39304e+08	3.09938e+08	3.10644e+08	8.54085e+08	8.76783e+08	4.29541e+08	6.74417e+08	3.64096e+08	1.03099e+08	7.02597e+08	1.25581e+09	7.16292e+08	3.80927e+08	8.70448e+08	5.49033e+08	3.79954e+08	2.71785e+08
PC (16:0/18:1)	C42 H82 N O8 P	805.583	11.739	804.576	No results	Invalid mass	No results	Lipids and lipid-like molecules	Glycerophospholipids	Glycerophosphocholines	Phosphocholines	6.04733e+08	2.77755e+08	3.76482e+08	2.62931e+08	3.70153e+08	4.07041e+08	3.89321e+08	7.5738e+08	3.27709e+08	4.04345e+08	2.88664e+08	3.76523e+08	5.08451e+08	5.32946e+08	3.21029e+08	5.21193e+08	4.42596e+08	3.45112e+08	5.53095e+08	3.59175e+08	5.71994e+08	6.51735e+08	8.51544e+08	7.19304e+08	4.26995e+08	1.86006e+08	6.63101e+08	3.01506e+08	2.47252e+08	2.24204e+08	1.50142e+08	2.77719e+08	3.83004e+08	7.98724e+08	3.89764e+08	3.67377e+08	6.5027e+08	5.35697e+08
SM (d14:1/20:0)	C39 H79 N2 O6 P	748.572	11.001	747.565	No results	Invalid mass	No results	Lipids and lipid-like molecules	Sphingolipids	Phosphosphingolipids	Phosphosphingolipids	5.05001e+08	4.73036e+08	5.71861e+08	5.40973e+08	6.22397e+08	6.64322e+08	4.40862e+08	4.54139e+08	6.85347e+08	6.55449e+08	7.21165e+08	7.03337e+08	9.57501e+08	9.16e+08	1.04054e+09	1.01779e+09	1.10325e+09	8.77059e+08	3.26215e+08	5.98135e+08	1.00516e+09	8.88742e+08	6.39533e+08	7.15911e+08	8.31782e+08	7.74967e+08	8.14808e+08	7.62313e+08	4.69295e+08	4.70941e+08	9.2718e+08	8.46019e+08	6.58631e+08	6.11356e+08	6.66694e+08	6.66072e+08	5.42003e+08	5.74833e+08
LPC 16:1	C24 H48 N O7 P	539.322	8.724	538.315	No results	Invalid mass	No results	Lipids and lipid-like molecules	Glycerophospholipids	Glycerophosphocholines	Phosphocholines	1.84634e+08	1.78135e+08	3.96988e+08	4.07089e+08	4.0506e+08	3.99038e+08	4.13775e+08	5.00617e+08	3.8806e+08	3.39275e+08	4.34535e+08	4.41673e+08	8.33045e+08	8.17352e+08	7.39883e+08	7.46296e+08	6.46582e+08	5.42407e+08	7.03757e+08	8.38884e+08	3.84991e+08	3.96573e+08	6.22158e+08	6.87444e+08	6.61728e+08	6.66704e+08	6.90636e+08	6.7951e+08	8.01276e+08	8.48689e+08	6.32765e+08	6.4524e+08	4.16375e+08	4.58915e+08	4.55415e+08	4.51508e+08	4.61306e+08	4.57922e+08
DL-α-Methoxyphenylacetic acid	C9 H10 O3	166.063	5.642	165.056	No results	Full match	Full match	Benzenoids	Benzene and substituted derivatives	Benzylethers	Benzylethers	1.59223e+08	1.66697e+08	1.49324e+07	1.44703e+07	5.63529e+08	6.56788e+08	1.94314e+07	1.51121e+07	7.4062e+06	7.01561e+06	7.46463e+06	7.27902e+06	1.20359e+07	5.60451e+06	1.07186e+07	1.00418e+07	4.41466e+06	4.85456e+06	5.37545e+06	4.49674e+06	1.25119e+07	1.20156e+07	4.07867e+06	6.12215e+06	7.75055e+06	4.9049e+06	1.43974e+07	4.35661e+06	6.81947e+06	6.99231e+06	3.39376e+06	3.55599e+06	1.29055e+07	1.41004e+07	6.53061e+06	7.93656e+06	3.71938e+06	5.6005e+06
LPC 18:2	C26 H50 N O7 P	565.337	8.805	564.33	No results	Invalid mass	No results	Lipids and lipid-like molecules	Glycerophospholipids	Glycerophosphocholines	Phosphocholines	1.26014e+08	1.25668e+08	4.65303e+08	4.91824e+08	5.56101e+08	5.29118e+08	5.1333e+08	5.3155e+08	4.00824e+08	3.62672e+08	2.51179e+08	2.46177e+08	6.65693e+08	6.12677e+08	4.80513e+08	4.85028e+08	1.81184e+08	1.52704e+08	5.05138e+08	5.19671e+08	1.66889e+08	1.68083e+08	2.46065e+08	2.74368e+08	3.36416e+08	3.43197e+08	2.02418e+08	1.99494e+08	5.3573e+08	5.92651e+08	2.24581e+08	2.15828e+08	2.09307e+08	2.41279e+08	2.43993e+08	2.46178e+08	2.84709e+08	2.88456e+08
FAHFA (18:1/20:3)	C38 H66 O4	586.494	10.625	585.487	No results	Full match	No results	Lipids and lipid-like molecules	Fatty Acyls	Fatty acids and conjugates	Fatty acids	1.69196e+08	1.6384e+08	2.15627e+08	2.05508e+08	2.26778e+08	2.29332e+08	2.3447e+08	2.21242e+08	3.92286e+08	3.63241e+08	3.04797e+08	3.56903e+08	2.52985e+08	2.45907e+08	2.68131e+08	2.6213e+08	1.71449e+08	1.38376e+08	2.77374e+08	3.05542e+08	3.56377e+08	3.7525e+08	2.50251e+08	2.49521e+08	2.66135e+08	2.70886e+08	4.27316e+08	4.79636e+08	4.65664e+08	4.7383e+08	3.34994e+08	3.28502e+08	5.74183e+08	5.16141e+08	1.71147e+08	1.75185e+08	3.93734e+08	4.07257e+08
3-Oxo-7alpha,12alpha-hydroxy-5beta-cholanoic acid	C24 H38 O5	406.272	6.58	405.264	No results	No results	Full match	Lipids and lipid-like molecules	Steroids and steroid derivatives	Bile acids, alcohols and derivatives	Dihydroxy bile acids, alcohols and derivatives	2.15976e+07	2.09419e+07	5.79073e+06	5.88657e+06	1.96855e+07	2.05682e+07	5.93224e+06	6.02032e+06	1.84694e+06	2.13997e+06	3.24318e+06	3.07117e+06	1.74911e+07	1.65044e+07	1.61445e+06	1.75472e+06	6.47454e+06	5.55919e+06	1.29503e+07	1.35647e+07	1.45795e+08	1.50381e+08	7.82637e+07	7.90294e+07	6.26176e+06	6.2657e+06	1.15433e+08	1.29597e+08	1.70993e+06	2.03926e+06	2.80514e+08	2.91227e+08	1.05738e+08	1.07664e+08	3.77265e+08	3.94654e+08	4.54559e+08	4.72437e+08
LPC 17:0	C25 H52 N O7 P	555.353	9.663	554.346	No results	Invalid mass	No results	Lipids and lipid-like molecules	Glycerophospholipids	Glycerophosphocholines	Phosphocholines	1.32349e+08	1.28812e+08	1.44056e+08	1.44234e+08	1.69862e+08	1.87261e+08	1.59338e+08	1.64805e+08	2.68257e+08	2.60084e+08	1.6101e+08	1.58741e+08	2.33293e+08	2.32163e+08	2.81816e+08	2.69836e+08	3.191e+08	2.65899e+08	3.20841e+08	3.73268e+08	1.79077e+08	1.98169e+08	3.8705e+08	4.49363e+08	3.39706e+08	3.35899e+08	4.82152e+08	4.66833e+08	3.34128e+08	3.55586e+08	3.30925e+08	3.48207e+08	2.45079e+08	2.50325e+08	2.8684e+08	2.8535e+08	1.85446e+08	1.91657e+08
Deoxycholic Acid	C24 H40 O4	392.293	8.093	391.285	Full match	Partial match	Full match	Lipids and lipid-like molecules	Steroids and steroid derivatives	Bile acids, alcohols and derivatives	Dihydroxy bile acids, alcohols and derivatives	2.09019e+07	2.54502e+07	1.80703e+06	2.01126e+06	5.06714e+06	4.98228e+06	2.16082e+06	2.08123e+06	1.14494e+06	905672	9.71863e+07	9.75663e+07	5.90767e+07	5.66684e+07	2.03004e+07	1.86575e+07	5.19399e+07	4.18674e+07	4.1152e+07	4.79e+07	3.40763e+07	3.49072e+07	1.6213e+08	1.75661e+08	9.22383e+07	9.32913e+07	2.98876e+07	2.75882e+07	3.79573e+06	4.31639e+06	2.62175e+08	2.61712e+08	4.79339e+07	4.43256e+07	4.62228e+08	4.63113e+08	2.73674e+08	2.74953e+08
LPC 22:5	C30 H52 N O7 P	615.353	9.186	614.346	No results	Invalid mass	No results	Lipids and lipid-like molecules	Glycerophospholipids	Glycerophosphocholines	Phosphocholines	3.23293e+07	3.16354e+07	2.31276e+08	2.34952e+08	1.72061e+08	1.71821e+08	2.30035e+08	2.50328e+08	3.19416e+08	3.1374e+08	1.38832e+08	1.35837e+08	3.54457e+08	3.44065e+08	3.20843e+08	3.23586e+08	1.05431e+08	8.26968e+07	2.57348e+08	3.01841e+08	2.33555e+08	2.39806e+08	1.52147e+08	1.63128e+08	3.35109e+08	3.50155e+08	1.6468e+08	1.58215e+08	2.93832e+08	3.03752e+08	1.52634e+08	1.49654e+08	1.30542e+08	1.43963e+08	1.38226e+08	1.37813e+08	2.76593e+08	2.8453e+08
Indole-3-acetaldehyde	C10 H9 N O	159.068	5.63	158.061	No results	Full match	No results	Organoheterocyclic compounds	Indoles and derivatives	Indoles	3-alkylindoles	1.99003e+08	1.85986e+08	1.29849e+07	1.28947e+07	6.33924e+07	6.83342e+07	1.34569e+07	1.07524e+07	1.22134e+07	1.13674e+07	6.22634e+07	6.2505e+07	1.23143e+07	1.16131e+07	1.87641e+07	1.36708e+07	4.89215e+07	3.98111e+07	5.1117e+06	7.52109e+06	1.47475e+08	1.41697e+08	5.48136e+07	4.87815e+07	9.72649e+06	5.81088e+07	4.3961e+07	4.57158e+07	7.58966e+07	7.67246e+07	9.79837e+07	8.31099e+07	7.45061e+07	8.345e+07	5.32159e+07	5.80556e+07	8.15493e+07	8.14738e+07
o-Toluic Acid	C8 H8 O2	136.052	5.23	135.045	No results	No results	Full match					1.91552e+08	1.87619e+08	3.30176e+07	3.2223e+07	1.41118e+08	1.5076e+08	3.11166e+07	3.13496e+07	3.31328e+07	3.46694e+07	2.2099e+07	2.25287e+07	3.16411e+07	3.14735e+07	2.75212e+07	2.55163e+07	1.6704e+07	1.42847e+07	1.84245e+07	1.91934e+07	1.4246e+07	1.48146e+07	2.55414e+07	2.4841e+07	2.9791e+07	2.72604e+07	2.21242e+07	2.19441e+07	2.622e+07	2.48691e+07	1.77218e+07	1.65807e+07	1.2709e+07	1.21793e+07	3.29777e+07	3.25775e+07	1.66238e+07	1.70537e+07
FAHFA (16:0/18:2)	C34 H62 O4	534.462	10.413	533.455	No results	Full match	No results	Lipids and lipid-like molecules	Fatty Acyls	Fatty acids and conjugates	Fatty acids	9.45549e+07	9.82554e+07	1.44133e+08	1.48388e+08	1.2964e+08	1.33158e+08	1.55332e+08	1.39235e+08	2.05662e+08	1.78856e+08	1.99302e+08	2.08058e+08	1.37325e+08	1.36942e+08	1.37172e+08	1.37416e+08	7.20696e+07	6.06831e+07	1.8775e+08	1.97318e+08	2.40788e+08	2.29359e+08	1.17922e+08	1.15424e+08	1.28045e+08	1.31175e+08	2.47598e+08	2.90506e+08	2.96705e+08	2.80111e+08	1.49313e+08	1.46873e+08	2.63325e+08	2.60721e+08	5.36185e+07	5.35998e+07	2.81156e+08	3.12675e+08
D-(+)-Tryptophan	C11 H12 N2 O2	204.09	5.227	203.083	No results	Full match	Full match	Organoheterocyclic compounds	Indoles and derivatives	Indolyl carboxylic acids and derivatives	Indolyl carboxylic acids and derivatives	1.52298e+08	1.42048e+08	1.42091e+08	1.39499e+08	2.4083e+08	2.54491e+08	1.31342e+08	1.25117e+08	1.44663e+08	1.46242e+08	3.72978e+07	3.32714e+07	2.66986e+08	2.51133e+08	2.83083e+08	2.77216e+08	9.92966e+07	8.59357e+07	1.50684e+08	1.58685e+08	4.13465e+07	4.51168e+07	1.19286e+08	1.2518e+08	1.18343e+08	1.17368e+08	8.17999e+07	8.33508e+07	6.73664e+07	6.43413e+07	1.26291e+08	1.35085e+08	6.69515e+07	6.56156e+07	8.29626e+07	8.19846e+07	5.54225e+07	5.74306e+07
2-Hydroxy-2-methylbutyric acid	C5 H10 O3	118.063	5.34	117.056	No results	Full match	Full match	Lipids and lipid-like molecules	Fatty Acyls	Fatty acids and conjugates	Hydroxy fatty acids	1.73166e+08	1.73426e+08	6.86513e+07	5.94757e+07	1.23534e+08	1.22157e+08	7.08606e+07	6.96649e+07	1.0239e+08	1.00925e+08	6.57483e+07	7.05344e+07	2.88203e+07	3.07488e+07	2.19086e+07	2.11057e+07	2.1072e+07	1.75929e+07	2.69527e+07	2.8363e+07	2.48801e+07	2.47825e+07	2.41263e+07	2.64629e+07	5.02593e+07	5.3756e+07	3.17451e+07	2.95142e+07	2.90665e+07	2.88673e+07	2.24157e+07	2.18106e+07	1.47649e+07	1.38401e+07	2.64693e+07	2.76405e+07	1.39408e+07	1.31512e+07
3-(methylsulfanyl)-5H-[1,2,4]triazino[5,6-b]indole	C10 H8 N4 S	216.046	6.808	215.038	Invalid mass	No results	No results					4.37091e+07	4.0662e+07	5.19983e+06	4.6547e+06	5.09127e+07	5.44604e+07	4.95677e+06	3.91004e+06	6.3067e+06	6.12474e+06	4.86856e+07	5.00784e+07	4.58036e+07	4.30385e+07	4.02092e+07	3.53726e+07	2.65058e+07	2.36228e+07	1.64945e+07	1.76325e+07	2.25272e+08	2.42266e+08	9.20431e+07	9.50905e+07	3.43138e+08	3.38927e+08	1.59947e+08	1.55358e+08	9.90505e+07	8.24573e+07	1.17347e+08	1.14699e+08	6.94261e+07	6.51715e+07	9.70825e+07	9.35197e+07	6.24543e+07	6.41174e+07
LPC 17:1	C25 H50 N O7 P	553.338	9.144	552.33	No results	Invalid mass	No results	Lipids and lipid-like molecules	Glycerophospholipids	Glycerophosphocholines	Phosphocholines	8.07077e+07	8.10225e+07	1.30257e+08	1.29742e+08	1.75764e+08	1.74617e+08	1.33726e+08	1.42165e+08	1.2256e+08	1.15481e+08	9.19053e+07	9.09595e+07	2.23642e+08	2.08867e+08	2.04366e+08	1.98561e+08	2.01421e+08	1.58594e+08	2.34794e+08	2.56742e+08	1.14659e+08	1.19263e+08	2.91036e+08	2.9711e+08	1.54692e+08	1.57454e+08	2.90668e+08	2.82323e+08	2.54543e+08	2.57802e+08	2.69826e+08	2.82699e+08	1.83692e+08	1.96875e+08	1.67349e+08	1.71808e+08	1.15234e+08	1.15638e+08
methyl {[(2-oxo-2H-pyran-6-yl)carbonyl]amino}methanethioate	C8 H7 N O4 S	213.009	5.412	212.002	Full match	Partial match	Full match					7.02025e+07	6.98476e+07	3.76223e+07	3.0734e+07	8.99923e+06	7.5496e+06	5.22827e+07	4.83821e+07	2.82929e+07	2.40049e+07	2.04051e+08	1.94928e+08	1.92508e+08	2.19692e+08	2.02104e+08	3.19292e+08	2.53885e+08	2.0138e+08	1.30857e+08	9.0121e+07	1.2778e+08	6.87042e+07	7.15603e+07	1.24738e+08	2.66694e+07	6.958e+07	3.38749e+07	2.939e+07	8.75454e+07	6.70006e+07	1.27602e+08	1.15294e+08	1.68465e+07	7.48014e+06	9.58977e+07	9.08494e+07	5.34029e+07	1.33722e+07
4-Hydroxybutyric acid (GHB)	C4 H8 O3	104.047	3.692	103.04	No results	Full match	Full match	Lipids and lipid-like molecules	Fatty Acyls	Fatty acids and conjugates	Hydroxy fatty acids	5.40909e+07	4.12668e+07	9.39811e+07	8.71901e+07	5.5173e+07	7.66309e+07	1.03968e+08	9.93425e+07	2.41847e+08	2.19383e+08	1.65497e+08	1.66637e+08	6.97277e+07	6.8725e+07	5.58276e+07	4.82317e+07	8.1902e+07	7.20077e+07	9.11724e+07	9.31501e+07	9.13873e+07	1.06434e+08	1.13775e+08	1.19267e+08	1.38621e+08	1.42269e+08	9.12586e+07	9.01809e+07	8.50864e+07	8.48679e+07	7.68316e+07	7.57833e+07	5.10548e+07	5.07451e+07	1.04969e+08	9.30017e+07	7.42339e+07	7.22148e+07
2,3-dinor Prostaglandin E1	C18 H30 O5	308.196	7.732	307.189	Invalid mass	No results	No results	Lipids and lipid-like molecules	Fatty Acyls	Eicosanoids	Prostaglandins and related compounds	1.09859e+06	1.27329e+06	2.60381e+06	2.60421e+06	2.23693e+06	2.11619e+06	3.49866e+06	3.27559e+06	1.58255e+06	1.50158e+06	1.92791e+06	1.25933e+06	2.03368e+06	2.44179e+06	1.74534e+06	1.7595e+06	8.14592e+06	5.88891e+06	3.5884e+06	4.37167e+06	4.92209e+06	4.91679e+06	4.30381e+07	4.5924e+07	2.23576e+07	2.01582e+07	1.08907e+08	1.04633e+08	1.72148e+08	1.73446e+08	2.27154e+07	2.17249e+07	2.59833e+08	2.66698e+08	4.0752e+06	4.20881e+06	1.95553e+07	2.01749e+07
LPC 22:4	C30 H54 N O7 P	617.369	9.66	616.362	No results	Invalid mass	No results	Lipids and lipid-like molecules	Glycerophospholipids	Glycerophosphocholines	Phosphocholines	1.51309e+07	1.41363e+07	1.5035e+08	1.50315e+08	8.63632e+07	9.62524e+07	1.54649e+08	1.59725e+08	2.3113e+08	2.14821e+08	8.97782e+07	8.44598e+07	2.20872e+08	2.2019e+08	2.43468e+08	8.15736e+07	8.76926e+07	6.84721e+07	1.19066e+08	1.36403e+08	1.39514e+08	1.47712e+08	1.21781e+08	1.29929e+08	2.87295e+08	2.96571e+08	1.20169e+08	1.19014e+08	2.07572e+08	2.13099e+08	1.36986e+08	1.39085e+08	9.07266e+07	9.87913e+07	1.18888e+08	1.16478e+08	2.36737e+08	2.40262e+08
methadone-d9	C21 H18 [2]H9 N O	317.955	1.222	316.948	Invalid mass	No results	No results					1.24391e+08	1.18165e+08	1.47786e+08	1.70577e+08	1.71882e+08	1.626e+08	1.57083e+08	1.79811e+08	2.09757e+08	2.06217e+08	1.92889e+08	1.97937e+08	2.47742e+08	2.37614e+08	2.07596e+08	2.57624e+08	2.78956e+08	2.27083e+08	2.38647e+08	2.41622e+08	2.68375e+08	2.55308e+08	2.09497e+08	2.21059e+08	2.65178e+08	2.33769e+08	2.33003e+08	2.48774e+08	2.0401e+08	2.18572e+08	2.41913e+08	2.29177e+08	2.27075e+08	2.05579e+08	2.39182e+08	2.5051e+08	2.24554e+08	2.51557e+08
15-OxoEDE	C20 H34 O3	340.261	8.379	339.253	Invalid mass	Invalid mass	No results	Lipids and lipid-like molecules	Fatty Acyls	Fatty acids and conjugates	Long-chain fatty acids	3.52324e+07	3.18195e+07	3.73323e+07	3.74003e+07	7.99549e+06	8.38589e+06	7.5829e+07	7.89565e+07	5.26681e+07	4.75718e+07	1.49968e+08	1.51245e+08	1.15294e+08	1.14891e+08	3.72736e+07	3.28298e+07	2.44798e+08	2.04724e+08	8.47667e+07	9.64383e+07	1.66023e+08	1.64664e+08	2.08505e+08	2.20734e+08	1.84027e+08	1.85192e+08	6.46571e+07	6.27941e+07	2.27755e+08	2.28523e+08	7.26652e+07	7.47002e+07	4.47958e+07	4.78496e+07	6.01729e+07	6.34331e+07	7.55135e+07	7.74746e+07
trans-10-Heptadecenoic Acid	C17 H32 O2	268.24	10.199	267.233	Full match	No results	No results	Lipids and lipid-like molecules	Fatty Acyls	Fatty acids and conjugates	Long-chain fatty acids	2.0898e+07	2.08725e+07	2.55254e+07	2.57802e+07	4.38383e+07	4.50773e+07	3.80525e+07	3.75425e+07	6.94442e+07	6.61868e+07	5.46733e+07	5.74313e+07	2.51296e+07	2.89129e+07	3.26342e+07	3.32e+07	1.63466e+07	1.33735e+07	4.34416e+07	5.15439e+07	6.08731e+07	6.20574e+07	3.32167e+07	3.45782e+07	2.93229e+07	2.81825e+07	1.02695e+08	1.07136e+08	1.75761e+08	1.88539e+08	4.16733e+07	4.01168e+07	2.11797e+08	2.03758e+08	2.07005e+07	2.16286e+07	7.82808e+07	7.43106e+07
LPC 20:3	C28 H52 N O7 P	591.354	9.489	590.346	No results	Invalid mass	No results	Lipids and lipid-like molecules	Glycerophospholipids	Glycerophosphocholines	Phosphocholines	3.6097e+07	3.79141e+07	8.4377e+07	8.22395e+07	1.33871e+08	1.50203e+08	8.39872e+07	8.29334e+07	6.94597e+07	6.59385e+07	2.13825e+07	2.00409e+07	1.73267e+08	1.6436e+08	1.30036e+08	1.19829e+08	1.63766e+08	1.33819e+08	1.421e+08	1.72605e+08	2.5892e+07	2.54382e+07	2.12691e+08	2.05714e+08	8.12498e+07	8.14361e+07	1.82919e+08	1.66819e+08	1.07614e+08	1.10621e+08	2.2511e+08	2.27232e+08	1.05714e+08	1.16248e+08	8.99886e+07	9.15791e+07	4.30723e+07	4.4154e+07
FAHFA (18:2/20:4)	C38 H62 O4	582.462	10.053	581.455	No results	Full match	No results	Lipids and lipid-like molecules	Fatty Acyls	Fatty acids and conjugates	Fatty acids	2.56775e+07	2.35469e+07	6.62952e+07	6.02463e+07	6.70659e+07	7.30249e+07	9.63014e+07	8.99908e+07	8.31807e+07	7.68179e+07	1.09545e+08	1.24522e+08	4.72199e+07	4.29448e+07	4.68494e+07	4.11206e+07	3.40962e+07	2.67779e+07	7.90702e+07	8.5445e+07	9.3955e+07	1.01814e+08	4.76878e+07	4.88276e+07	5.19519e+07	5.57247e+07	1.14842e+08	1.19987e+08	2.01687e+08	1.98712e+08	3.14684e+07	3.22762e+07	1.76637e+08	1.71895e+08	2.22657e+07	2.1293e+07	1.2659e+08	1.25419e+08
PC (18:0/22:5)	C48 H86 N O8 P	881.615	10.86	880.607	No results	Invalid mass	No results	Lipids and lipid-like molecules	Glycerophospholipids	Glycerophosphocholines	Phosphocholines	6.26744e+07	6.09536e+07	8.0447e+07	7.47143e+07	3.8145e+07	3.85073e+07	5.77922e+07	6.83904e+07	4.78496e+07	2.703e+07	6.3963e+07	1.66403e+08	2.34714e+08	1.28226e+08	1.66568e+08	1.87214e+08	7.07204e+07	5.41169e+07	1.01956e+08	1.11406e+08	1.07503e+08	7.17853e+07	7.44143e+07	1.43804e+08	2.20073e+08	1.79968e+08	9.29285e+07	9.10516e+07	1.52896e+08	1.34188e+08	8.86557e+07	8.06111e+07	8.67383e+07	9.59229e+07	1.11784e+08	9.53861e+07	9.25727e+07	1.1381e+08
FAHFA (18:0/20:2)	C38 H70 O4	590.525	11.286	589.518	No results	Full match	No results	Lipids and lipid-like molecules	Fatty Acyls	Fatty acids and conjugates	Fatty acids	4.12823e+07	4.17495e+07	7.45661e+07	7.55598e+07	5.06275e+07	5.78626e+07	7.94716e+07	8.32558e+07	1.30927e+08	1.23192e+08	1.59963e+08	1.55745e+08	9.12792e+07	9.24769e+07	6.95227e+07	7.01617e+07	7.61135e+07	6.98735e+07	1.3742e+08	1.55697e+08	1.15108e+08	1.26508e+08	1.38608e+08	1.29297e+08	1.03945e+08	1.14841e+08	1.72379e+08	1.9933e+08	1.98086e+08	1.99645e+08	1.68851e+08	1.83193e+08	2.01621e+08	1.67781e+08	3.77044e+07	5.38675e+07	1.8945e+08	1.86196e+08
cholesteryl sulfate	C27 H46 O4 S	466.312	8.269	465.305	No results	No results	Full match	Lipids and lipid-like molecules	Steroids and steroid derivatives	Cholestane steroids	Cholesterols and derivatives	4.43563e+07	4.19174e+07	5.06939e+07	5.49041e+07	1.37836e+08	6.85551e+07	4.95979e+07	6.25879e+07	1.80478e+08	6.41423e+07	5.72727e+07	7.66723e+07	5.65369e+07	6.22053e+07	6.35218e+07	5.90925e+07	4.42945e+07	4.43161e+07	8.32782e+07	1.22937e+08	4.01252e+07	5.13057e+07	8.86049e+07	1.03826e+08	5.63916e+07	5.00728e+07	7.46955e+07	7.03104e+07	4.30316e+07	4.49543e+07	3.42725e+07	4.41132e+07	3.5819e+07	7.51044e+07	3.67124e+07	3.50649e+07	4.73056e+07	4.77356e+07
(±)9(10)-EpOME	C18 H32 O3	296.235	7.933	295.228	Full match	Invalid mass	Full match					8.78795e+06	9.57699e+06	2.78312e+07	2.76582e+07	1.21129e+07	1.11755e+07	4.17053e+07	4.13164e+07	3.41505e+07	3.2374e+07	3.18528e+07	3.82265e+07	1.76838e+07	1.80824e+07	1.97412e+07	1.94061e+07	2.29055e+07	2.2086e+07	2.28854e+07	2.6333e+07	2.08334e+07	2.23456e+07	2.21427e+07	2.37924e+07	2.57445e+07	2.33013e+07	5.5915e+07	4.83168e+07	8.59362e+07	7.72552e+07	2.9497e+07	3.05195e+07	4.4275e+07	1.8119e+08	2.35834e+07	2.53843e+07	4.01053e+07	3.95354e+07
3-Hydroxybutyric acid	C4 H8 O3	104.047	2.936	103.04	No results	Full match	Full match	Organic acids and derivatives	Hydroxy acids and derivatives	Beta hydroxy acids and derivatives	Beta hydroxy acids and derivatives	3.42779e+07	3.44143e+07	5.99992e+07	6.17017e+07	4.5784e+07	4.74707e+07	6.28306e+07	5.97436e+07	4.4673e+07	4.51815e+07	1.51248e+08	1.59556e+08	1.00868e+08	1.00366e+08	5.08628e+07	4.70285e+07	8.13704e+07	7.16864e+07	5.5584e+07	5.73203e+07	1.24012e+08	1.3165e+08	6.61332e+07	6.88553e+07	9.72759e+07	9.45656e+07	7.76286e+07	7.69226e+07	1.13455e+08	9.53042e+07	1.11881e+08	1.08546e+08	7.88183e+07	7.44278e+07	1.08892e+08	1.16559e+08	7.05845e+07	6.83992e+07
Myristic Acid	C14 H28 O2	228.209	9.529	227.202	Full match	No results	Full match	Lipids and lipid-like molecules	Fatty Acyls	Fatty acids and conjugates	Long-chain fatty acids	4.29106e+07	3.89408e+07	6.75317e+07	7.04482e+07	7.78482e+07	8.56647e+07	8.96446e+07	8.62339e+07	6.07327e+07	1.07838e+07	6.06031e+07	6.1427e+07	2.86344e+07	3.05721e+07	3.00355e+07	2.90749e+07	1.03116e+07	6.67559e+06	4.97878e+07	5.41695e+07	6.72368e+07	6.77956e+07	1.42353e+07	2.64171e+06	1.80018e+07	1.85743e+07	8.34789e+07	7.98178e+07	1.58366e+08	1.64745e+08	1.8615e+07	1.8476e+07	4.91237e+07	5.48724e+07	7.97142e+06	8.862e+06	1.2231e+08	1.14629e+08
Cmp_257	C20 H32 O5	334.214	7.755	333.207	Invalid mass	Invalid mass	No match					1.23283e+07	1.22501e+07	4.94805e+06	4.37055e+06	2.73553e+07	2.83622e+07	5.19577e+06	5.28387e+06	1.85078e+06	1.65234e+06	1.24663e+07	1.01983e+07	3.359e+06	2.99212e+06	2.38104e+06	2.27657e+06	8.121e+06	6.1512e+06	2.91701e+06	3.03032e+06	4.60332e+06	5.00691e+06	1.06179e+08	1.13543e+08	2.30903e+07	2.35617e+07	1.61414e+08	1.50747e+08	1.32026e+08	1.20335e+08	3.2879e+07	3.27824e+07	1.47452e+08	1.40265e+08	9.76696e+06	8.88387e+06	1.07909e+07	1.341e+07
alpha-Ketoglutaric acid	C5 H6 O5	146.022	1.457	191.02	No results	No results	Full match	Organic acids and derivatives	Keto acids and derivatives	Gamma-keto acids and derivatives	Gamma-keto acids and derivatives	1.57801e+07	1.52243e+07	4.56595e+07	3.88001e+07	8.84474e+07	8.612e+07	4.71517e+07	4.00961e+07	2.05406e+07	2.15607e+07	5.69177e+07	5.97016e+07	1.41249e+08	9.41449e+07	1.04767e+08	6.74616e+07	8.3814e+07	6.54458e+07	4.22668e+07	5.00109e+07	5.88577e+07	6.31699e+07	1.25892e+08	9.90387e+07	8.82636e+07	8.56229e+07	8.79062e+07	9.97406e+07	1.36063e+08	6.70632e+07	9.86992e+07	7.61612e+07	4.48384e+07	4.6756e+07	4.92891e+07	8.58495e+07	7.0448e+07	6.38752e+07
N1-(3-amino-4-chlorophenyl)-2-[2,4-di(tert-pentyl)phenoxy]acetamide	C24 H33 Cl N2 O2	416.223	7.539	415.216	Full match	No results	No results					8.25844e+07	7.85317e+07	7.25335e+06	7.21506e+06	9.13716e+07	8.84716e+07	5.56018e+06	4.6051e+06	1.31929e+07	1.20984e+07	1.50381e+07	1.65986e+07	2.20512e+06	1.71026e+06	3.01208e+06	4.41449e+06	1.24135e+06	1.48556e+06	5.67858e+06	5.28241e+06	1.96326e+06	2.54833e+06	3.97021e+06	4.06577e+06	1.5431e+06	1.24437e+06	1.41186e+06	1.50655e+06	2.93331e+06	3.05781e+06	3.62838e+06	3.386e+06	2.64434e+06	2.40108e+06	4.28711e+06	3.97959e+06	3.30388e+06	3.64146e+06
PC (16:0/22:5)	C46 H82 N O8 P	853.582	10.759	852.576	No results	Invalid mass	No results	Lipids and lipid-like molecules	Glycerophospholipids	Glycerophosphocholines	Phosphocholines	6.46926e+07	5.04764e+07	5.63834e+07	7.45629e+07	7.79683e+07	8.82403e+07	9.52502e+07	8.8473e+07	8.82945e+07	8.78963e+07	8.52234e+07	7.67666e+07	1.31886e+08	1.45583e+08	7.83728e+07	1.20083e+08	1.3163e+08	1.29016e+08	1.14715e+08	9.72571e+07	1.00102e+08	9.47689e+07	1.15934e+08	1.30963e+08	1.51991e+08	1.43874e+08	1.09497e+08	1.27621e+08	7.38511e+07	8.02756e+07	1.29933e+08	1.34931e+08	1.096e+08	1.00757e+08	1.64153e+08	1.30423e+08	9.78256e+07	1.02193e+08
Chenodeoxycholic Acid	C24 H40 O4	438.298	7.991	437.291	Invalid mass	No results	No results	Lipids and lipid-like molecules	Steroids and steroid derivatives	Bile acids, alcohols and derivatives	Dihydroxy bile acids, alcohols and derivatives	5.46326e+07	5.63838e+07	7.97242e+06	7.80108e+06	1.62059e+07	1.56838e+07	6.68117e+06	7.38327e+06	2.49691e+06	1.97377e+06	6.64558e+06	6.20567e+06	5.06304e+06	4.96079e+06	1.75065e+06	1.40225e+06	2.60157e+06	2.02343e+06	1.07074e+07	1.18524e+07	1.32475e+07	1.26073e+07	9.80053e+07	1.08128e+08	4.36835e+06	4.15179e+06	5.37446e+06	5.13842e+06	1.25203e+06	995873	9.15586e+07	8.52063e+07	1.23454e+07	1.18909e+07	1.61391e+08	1.64531e+08	7.59132e+07	7.75389e+07
Thromboxane B3	C20 H32 O6	368.223	7.717	367.216	Invalid mass	No results	No results	Lipids and lipid-like molecules	Fatty Acyls	Eicosanoids	Thromboxanes	2.29091e+06	2.23354e+06	4.04738e+06	4.02601e+06	2.52446e+06	2.77789e+06	2.94558e+06	2.41355e+06	1.01935e+06	959618	5.06909e+06	4.89869e+06	1.78591e+07	2.04577e+07	3.59508e+06	3.65723e+06	2.73445e+07	2.14112e+07	4.98208e+06	6.16416e+06	1.29359e+07	1.48802e+07	6.32143e+07	6.47099e+07	1.47551e+07	1.20964e+07	6.96494e+07	7.81399e+07	6.98614e+06	6.35706e+06	3.28479e+07	4.12675e+07	1.0171e+08	1.32124e+08	3.85094e+07	3.8896e+07	2.49363e+07	2.45682e+07
SM (d14:1/18:0)	C37 H75 N2 O6 P	720.542	11.394	719.535	No results	Invalid mass	No results	Lipids and lipid-like molecules	Sphingolipids	Phosphosphingolipids	Phosphosphingolipids	3.68473e+07	5.90094e+07	6.70006e+07	6.38248e+07	6.11555e+07	4.96891e+07	5.54322e+07	6.68244e+07	6.94725e+07	4.9205e+07	5.90079e+07	5.3528e+07	6.16028e+07	1.39574e+08	1.17233e+08	1.19202e+08	1.05474e+08	1.91289e+07	2.10105e+07	1.09873e+08	5.55184e+07	2.0342e+07	1.98609e+07	2.66205e+07	3.06067e+07	3.87046e+07	3.37137e+07	2.4205e+07	2.02179e+07	6.76504e+07	5.55848e+07	2.78746e+07	2.62732e+07	2.34625e+07	3.02458e+07	2.00584e+07	1.49475e+07	2.57868e+07
(±)8(9)-DiHET	C20 H34 O4	338.243	10.854	337.236	Invalid mass	No results	No results					2.35563e+07	2.19268e+07	3.31391e+07	3.31472e+07	3.02179e+07	3.20065e+07	3.75752e+07	3.47154e+07	6.15533e+07	5.92174e+07	6.68664e+07	6.65809e+07	3.87348e+07	3.515e+07	3.53866e+07	3.43613e+07	2.49985e+07	2.29933e+07	5.83171e+07	6.04783e+07	7.68259e+07	6.84266e+07	4.556e+07	4.47219e+07	3.74169e+07	3.91648e+07	9.21492e+07	1.0061e+08	1.1184e+08	1.14269e+08	5.74715e+07	6.14732e+07	1.19355e+08	1.15731e+08	2.7741e+07	2.99609e+07	9.86188e+07	9.68518e+07
Thymidine	C10 H14 N2 O5	242.09	4.922	241.083	No results	No results	Full match	Nucleosides, nucleotides, and analogues	Pyrimidine nucleotides	Pyrimidine deoxyribonucleotides	Pyrimidine 2'-deoxyribonucleoside monophosphates	4.65714e+07	4.52609e+07	2.86276e+07	2.85464e+07	2.08453e+07	2.21999e+07	2.70334e+07	2.63137e+07	4.62243e+07	4.47378e+07	5.03345e+07	5.04804e+07	9.22112e+07	9.19732e+07	1.27249e+08	1.27491e+08	5.95515e+07	4.81423e+07	1.1125e+08	1.20211e+08	6.42892e+07	6.56272e+07	7.0789e+07	7.79461e+07	9.7002e+07	8.91315e+07	4.33338e+07	4.18683e+07	5.09238e+07	5.26884e+07	4.38237e+07	4.31667e+07	3.27668e+07	3.04587e+07	5.61912e+07	5.4517e+07	5.29018e+07	5.30856e+07
16-Hydroxyhexadecanoic acid	C16 H32 O3	272.235	9.548	271.227	No results	Full match	No results	Lipids and lipid-like molecules	Fatty Acyls	Fatty acids and conjugates	Long-chain fatty acids	2.44497e+07	2.36758e+07	3.66089e+07	3.72927e+07	3.46865e+07	3.9493e+07	4.09365e+07	4.17089e+07	7.03963e+07	6.9351e+07	3.54331e+07	3.73907e+07	4.98343e+07	4.76194e+07	4.36745e+07	4.069e+07	2.67559e+07	2.20638e+07	4.79694e+07	4.78678e+07	4.60483e+07	5.04323e+07	4.5954e+07	4.94148e+07	5.58101e+07	5.50024e+07	3.87303e+07	3.69121e+07	9.62527e+07	9.74125e+07	2.73329e+07	2.62689e+07	1.09976e+08	1.17275e+08	3.21139e+07	3.40398e+07	4.10232e+07	4.19457e+07
Methyltestosterone	C20 H30 O2	302.224	9.828	301.217	No results	No results	Full match	Lipids and lipid-like molecules	Steroids and steroid derivatives	Androstane steroids	Androgens and derivatives	1.03295e+06	1.10467e+06	1.62718e+06	1.74665e+06	2.20598e+06	2.44652e+06	2.91141e+06	2.77452e+06	2.14599e+06	1.73394e+06	7.0846e+07	6.08813e+07	1.824e+06	1.50824e+06	1.36289e+06	1.16125e+06	2.15682e+06	1.59104e+06	3.01761e+06	3.45001e+06	4.5895e+06	4.33513e+06	1.0797e+08	1.19322e+08	1.73943e+06	1.5762e+06	3.3902e+06	3.81832e+06	8.65315e+06	8.18778e+06	1.14134e+06	1.04589e+06	4.70151e+06	4.53078e+06	6.09969e+06	6.44007e+06	2.93774e+06	2.63457e+06
PC (17:0/18:1)	C43 H84 N O8 P	819.6	11.455	818.592	No results	Invalid mass	No results	Lipids and lipid-like molecules	Glycerophospholipids	Glycerophosphocholines	Phosphocholines	4.49865e+07	4.20635e+07	4.73749e+07	5.10418e+07	5.52262e+07	6.0997e+07	3.37647e+07	3.68353e+07	5.57826e+07	5.45735e+07	4.45927e+07	3.90883e+07	5.33964e+07	8.95214e+07	3.16714e+07	5.21077e+07	5.78715e+07	6.98403e+07	1.04389e+08	8.29972e+07	5.75611e+07	7.08205e+07	7.35667e+07	8.36669e+07	6.66364e+07	6.1174e+07	1.15834e+08	1.05264e+08	2.29749e+07	4.47321e+07	7.44865e+07	8.73747e+07	5.98303e+07	5.61199e+07	1.0462e+08	1.0416e+08	9.42091e+07	1.00929e+08
SM (d14:0/20:0)	C39 H81 N2 O6 P	750.59	8.217	749.583	No results	Invalid mass	No results	Lipids and lipid-like molecules	Sphingolipids	Phosphosphingolipids	Phosphosphingolipids	4.73841e+07	3.85776e+07	5.45449e+07	5.38936e+07	6.16702e+07	6.07633e+07	5.49794e+07	3.41651e+07	4.02743e+07	4.63023e+07	9.0296e+07	9.27367e+07	1.15464e+08	1.04062e+08	8.0568e+07	8.71658e+07	1.01797e+08	7.63241e+07	6.60674e+07	7.2946e+07	1.07212e+08	9.04531e+07	8.0891e+07	8.94232e+07	1.15797e+08	8.87263e+07	9.39507e+07	9.73343e+07	8.30892e+07	5.89011e+07	8.55227e+07	8.54927e+07	8.41062e+07	6.13597e+07	8.43335e+07	7.40416e+07	6.92644e+07	7.08242e+07
SM (d14:1/14:0)	C33 H67 N2 O6 P	664.479	11.399	663.472	No results	Invalid mass	No results	Lipids and lipid-like molecules	Sphingolipids	Phosphosphingolipids	Phosphosphingolipids	4.80879e+07	5.19325e+07	7.06191e+07	7.01305e+07	5.27787e+07	5.97678e+07	7.37027e+07	7.59931e+07	5.40607e+07	5.10228e+07	8.85712e+06	8.61396e+06	2.98492e+07	3.13071e+07	3.1578e+07	3.28789e+07	554337	511580	3.4676e+07	3.29891e+07	477765	455144	729528	922585	917899	741089	494681	468428	3.75147e+06	4.28914e+06	1.04842e+06	3.27327e+06	569721	539376	574203	429223	505377	622834
Dodecanedioic acid	C12 H22 O4	230.152	6.469	229.144	No results	Full match	No results	Lipids and lipid-like molecules	Fatty Acyls	Fatty acids and conjugates	Medium-chain fatty acids	1.98226e+07	2.05075e+07	7.6082e+06	7.23549e+06	2.22131e+07	2.30233e+07	8.02021e+06	8.69675e+06	2.78488e+06	3.69742e+06	2.95986e+07	2.91347e+07	1.95094e+07	1.69738e+07	1.2745e+07	1.22509e+07	3.01269e+07	2.40048e+07	1.77305e+07	1.79066e+07	6.213e+07	6.67935e+07	7.84506e+07	8.10687e+07	6.75486e+07	6.42248e+07	6.90465e+07	7.13033e+07	8.60654e+07	9.06446e+07	7.5422e+07	7.31115e+07	6.25983e+07	6.47661e+07	4.49293e+07	4.89301e+07	8.96097e+07	1.02928e+08
LPC 20:5	C28 H48 N O7 P	587.322	8.459	586.315	No results	Invalid mass	No results	Lipids and lipid-like molecules	Glycerophospholipids	Glycerophosphocholines	Phosphocholines	1.22191e+07	1.17429e+07	3.73007e+07	3.68168e+07	6.32035e+07	6.29151e+07	3.61158e+07	3.87299e+07	4.43403e+07	4.2124e+07	1.22911e+07	1.3197e+07	8.78361e+07	9.19009e+07	7.48995e+07	7.50424e+07	3.89857e+07	3.21102e+07	8.02517e+07	9.89276e+07	3.19311e+07	3.16384e+07	4.79426e+07	5.1638e+07	7.05208e+07	6.81621e+07	5.30142e+07	5.26559e+07	8.88326e+07	8.75598e+07	6.09228e+07	5.9551e+07	5.11056e+07	5.39512e+07	4.17006e+07	4.36847e+07	3.87162e+07	4.0635e+07
6-Keto-prostaglandin f1alpha	C20 H34 O6	370.235	6.48	369.228	No results	No results	Full match	Lipids and lipid-like molecules	Fatty Acyls	Eicosanoids	Prostaglandins and related compounds	9.2191e+06	1.13026e+07	5.16573e+07	6.8502e+07	6.26411e+06	7.32046e+06	6.69297e+07	7.23231e+07	6.66262e+07	7.56431e+07	7.1136e+07	6.97288e+07	3.60048e+07	4.667e+07	5.2282e+07	5.25561e+07	5.18865e+07	4.95383e+07	1.88339e+07	1.89242e+07	2.60244e+07	2.30076e+07	2.83034e+07	2.76471e+07	6.88477e+07	8.00934e+07	3.31859e+07	3.17893e+07	2.80095e+07	2.73375e+07	3.53469e+07	3.69749e+07	2.65292e+07	2.98456e+07	3.66445e+07	4.45245e+07	5.18345e+07	5.78875e+07
Uric acid	C5 H4 N4 O3	168.028	1.98	167.021	No results	Full match	Full match	Organoheterocyclic compounds	Imidazopyrimidines	Purines and purine derivatives	Xanthines	5.60277e+07	4.54232e+07	6.99225e+06	7.33723e+06	2.30142e+07	2.81384e+07	8.55149e+06	7.68617e+06	2.2946e+07	1.85233e+07	2.26359e+07	2.22841e+07	1.47194e+07	1.53208e+07	2.43855e+07	2.45459e+07	2.59336e+07	2.14754e+07	1.08171e+07	1.14822e+07	1.97082e+07	1.64059e+07	1.10424e+07	1.17346e+07	1.22427e+07	1.21535e+07	1.9997e+07	1.94502e+07	9.10593e+06	8.55412e+06	1.45711e+07	1.27458e+07	1.07833e+07	1.01233e+07	1.49102e+07	1.44511e+07	1.5766e+07	1.39982e+07
D-(-)-Fructose	C6 H12 O6	180.063	1.341	179.056	No results	Full match	Full match	Organic oxygen compounds	Organooxygen compounds	Carbohydrates and carbohydrate conjugates	C-glycosyl compounds	2.28253e+07	2.22985e+07	3.65276e+07	3.86482e+07	4.69282e+07	4.80317e+07	4.02086e+07	3.42774e+07	4.88421e+07	4.97992e+07	4.76064e+07	4.78254e+07	5.68242e+07	5.67287e+07	6.05476e+07	5.61867e+07	5.82848e+07	4.77596e+07	4.37154e+07	4.84261e+07	3.80616e+07	3.52416e+07	7.69122e+07	7.53251e+07	1.05506e+08	1.05404e+08	9.48102e+07	9.43386e+07	5.03663e+07	4.70792e+07	7.69687e+07	7.73401e+07	6.30594e+07	6.56079e+07	9.00434e+07	9.18261e+07	6.57712e+07	7.17172e+07
Chenodeoxycholic acid-3-beta-D-glucuronide	C30 H48 O10	568.325	6.498	567.317	No results	No results	Full match					5.15621e+07	5.20942e+07	1.12081e+06	1.16202e+06	6.36495e+06	7.38892e+06	1.13731e+06	1.00259e+06	77811.5	87059.8	4.79273e+06	4.72999e+06	6.52061e+06	6.90313e+06	5.38328e+06	5.19088e+06	3.90205e+06	2.4594e+06	4.48278e+06	4.777e+06	1.81726e+06	1.80089e+06	1.04146e+07	1.04395e+07	1.6386e+07	1.63324e+07	2.74257e+06	2.64029e+06	425268	524347	5.11352e+06	5.18592e+06	2.60533e+06	2.72316e+06	6.91397e+06	7.44388e+06	4.54968e+06	4.32788e+06
Lysope 16:0	C21 H44 N O7 P	453.285	8.455	452.278	No results	No results	Full match	Lipids and lipid-like molecules	Glycerophospholipids	Glycerophosphoethanolamines	1-(1Z-alkenyl)-glycero-3-phosphoethanolamines	2.3494e+07	2.26468e+07	5.82511e+07	5.83378e+07	5.00144e+07	4.94042e+07	6.50249e+07	6.66457e+07	3.16577e+07	2.81696e+07	3.21033e+07	3.51281e+07	7.58592e+07	7.19915e+07	8.2412e+07	8.08795e+07	2.121e+07	1.75753e+07	7.53558e+07	8.91917e+07	2.33081e+07	2.27468e+07	2.56814e+07	2.64056e+07	3.51538e+07	3.45851e+07	2.74143e+07	2.61805e+07	5.7083e+07	5.99527e+07	1.79474e+07	1.72394e+07	1.44407e+07	1.56552e+07	1.33051e+07	1.41895e+07	2.18112e+07	2.04936e+07
15(S)-HpETE	C20 H32 O4	336.23	7.584	335.222	Full match	Partial match	Full match	Lipids and lipid-like molecules	Fatty Acyls	Eicosanoids	Hydroperoxyeicosatetraenoic acids	364870	5.5374e+06	1.45477e+07	1.61758e+07	4.58744e+06	5.05426e+06	2.08872e+07	2.40938e+07	7.73516e+07	6.73837e+07	3.13223e+07	3.20277e+07	2.85713e+07	3.01136e+07	3.13203e+07	2.99489e+07	3.50148e+07	2.85074e+07	2.83875e+07	3.43849e+07	4.5895e+07	4.77628e+07	3.61436e+07	3.49548e+07	2.54339e+07	2.39148e+07	1.87535e+07	1.71106e+07	2.6493e+07	2.67796e+07	3.69368e+07	3.70034e+07	1.66995e+07	1.68651e+07	2.81806e+07	2.96979e+07	5.10532e+07	5.28268e+07
SM (d14:2/20:0)	C39 H77 N2 O6 P	746.558	11.668	745.551	No results	Invalid mass	No results	Lipids and lipid-like molecules	Sphingolipids	Phosphosphingolipids	Phosphosphingolipids	3.20238e+07	3.71514e+07	3.99635e+07	3.21262e+07	4.54922e+07	2.6456e+07	2.78139e+07	3.16637e+07	5.7908e+07	5.25256e+07	4.67664e+07	6.74495e+07	4.69417e+07	8.38965e+07	6.81559e+07	8.35252e+07	5.64524e+07	2.12468e+07	2.1474e+07	7.8796e+07	6.19376e+07	3.09501e+07	2.35383e+07	2.81662e+07	2.23768e+07	2.49405e+07	1.97988e+07	3.04629e+07	1.30284e+07	5.3486e+07	5.00874e+07	3.3595e+07	2.9054e+07	1.76062e+07	2.44948e+07	1.99638e+07	1.72593e+07	2.96047e+07
FAHFA (16:1/18:3)	C34 H58 O4	530.431	9.767	529.424	No results	Full match	No results	Lipids and lipid-like molecules	Fatty Acyls	Fatty acids and conjugates	Fatty acids	2.13486e+06	2.17114e+06	3.69389e+06	3.54799e+06	7.28855e+06	7.54611e+06	7.94959e+06	7.14986e+06	1.66597e+07	1.4856e+07	1.91874e+07	2.23817e+07	4.57792e+06	3.39404e+06	6.90659e+06	5.91617e+06	1.00443e+06	609170	9.67621e+06	1.04472e+07	1.98428e+07	1.90439e+07	2.10944e+06	1.80611e+06	2.61475e+06	2.60831e+06	2.15217e+07	2.20278e+07	7.34699e+07	7.03163e+07	4.0541e+06	4.57709e+06	4.71951e+07	4.22713e+07	664080	701540	2.51661e+07	2.17653e+07
[truncated: 380 more rows]
[truncated: 7 more columns]

## Sheet: Table S3
Table S3. List of DAMs between D60 and D1
ID	Name	Formula	Molecular Weight	RT [min]	m/z	D60_1	D60_2	D60_3	D60_4	D60_5	D60_6	D60_7	D60_8	D60_9	D60_10	D1_1	D1_2	D1_3	D1_4	D1_5	D1_6	D1_7	D1_8	D1_9	D1_10	FC	log2FC	Pvalue	ROC	VIP	Up_Down
Com_10550_neg	N'-[4-(trifluoromethyl)benzoyl]-6-quinoxalinecarbohydrazide	C17 H11 F3 N4 O2	360.084	4.955	359.077	1.06603e+06	1.07785e+06	814100	712528	813170	782475	533235	448515	673329	675950	42576.5	40164.4	31598.7	30554.6	52450.3	57898.4	31400.6	29627.1	34198.6	34136.5	19.7532	4.30401	1.58e-15	1	2.11624	up
[truncated: 324 more rows]

## Sheet: Table S4
Table S4. List of DAMs between D120 and D60
[truncated: 261 more rows]

## Sheet: Table S5
Table S5. List of DAMs between D180 and D60
[truncated: 46 more rows]

[truncated: 1 more sheets: Table S6]
